# Supplementary material for: Differential Plasma Carotenoid Profiles in Hypertensive Disorders of Pregnancy
Source: Nutrients. 2025 Sep 29;17(19):3104. doi: 10.3390/nu17193104 (PMC12525936; doi:10.3390/nu17193104)
Supplement: Supplementary file 1 [file nutrients-17-03104-s001.zip]

Archive with 12 entries (11 files):
- Supplementary Information.pdf
- Supplementary Figures/
- Supplementary Figures/.DS_Store
- Supplementary Figures/Figure S1.png
- Supplementary Figures/Figure S2.pdf
- Supplementary Figures/Figure S3.pdf
- .DS_Store
- Carotenoids in HDP.do
- Carotenoids in HDP.pdf
- Carotenoids in HDP.prism
- Carotenoids in HDP.smcl
- Carotenoids in HDP.xlsx
