# Supplementary material for: Differential Plasma Carotenoid Profiles in Hypertensive Disorders of Pregnancy
Source: Nutrients. 2025 Sep 29;17(19):3104. doi: 10.3390/nu17193104 (PMC12525936; doi:10.3390/nu17193104)
Supplement: Supplementary file 1 [file nutrients-17-03104-s001.zip › Carotenoids in HDP.do]

*prepared by Colman Freel (cfreel@unmc.edu) on March 27th, 2025
*upated by Colman Freel (cfreel)@unmc.edu on May 30th, 2025
*updated by Colman Freel (cfreel@unmc.edu) on July 23rd, 2025
*updated by Colman Freel (cfreel@unmc.edu) on August 4th, 2025
*updated by Colman Freel (cfreel@unmc.edu) on September 8th, 2025
*updated by Colman Freel (cfreel@unmc.edu) on September 19th, 2025
 
*importing data (change to your file path)

import excel "/Users/colmanfreel/Documents/Research/Graduate Research/Carotenoids in HDP/Carotenoids in HDP.xlsx", sheet("Carotenoid Master List") firstrow case(lower)

*examining variables

destring ga, replace
sum htncategoryaccaha
lab define htncategoryaccaha 1 "NT" 2 "CH" 3 "GH" 4 "PE"
lab val htncategoryaccaha htncategoryaccaha
lab var htncategoryaccaha "HDP Status"
sum age
replace age=. if age==0
lab var age "Maternal Age in Years"
sum bmi
lab var bmi "Maternal BMI"
replace bmi=. if bmi==0
sum race
replace race=. if race==0
lab define race 1 "White" 2 "African American" 3 "Hispanic" 4 ///
	"Asian or Pacific Islander" 5 "American Indian" 6 "Other/Unknown"
lab val race race
lab var race "Maternal Race"
sum parity
lab var parity "Maternal Parity"
sum maternaldiabetes
lab define maternaldiabetes 0 "No Diabetes" 1 "Diabetes"
lab val maternaldiabetes maternaldiabetes
lab var maternaldiabetes "Maternal Diabetes Status"
sum smokingstatus
lab define smokingstatus 0 "Never" 1 "Current" 2 "Former"
lab val smokingstatus smokingstatus
lab var smokingstatus "Maternal Smoking Status"
lab var ga "Gestational Age"
sum ga

*generating parity bins

gen par=0
replace par=1 if parity==1
replace par=2 if parity>1
replace par=. if parity==.
lab define par 0 "Nulliparous" 1 "Primiparous" 2 "Multiparous"
lab val par par
lab var par "Maternal Parity Bins"

*examining dietary intake variabels

sum acar
sktest acar
hist acar
lab var acar "Maternal total a-carotene intake"

sum acar_wo
sktest acar_wo
hist acar_wo
lab var acar_wo "Maternal a-carotene intake without supplements"

sum bcar
sktest bcar
hist bcar
lab var bcar "Maternal total b-carotene intake"

sum bcar_wo
sktest bcar_wo
hist bcar_wo
lab var bcar_wo "Maternal b-carotene intake without supplements"

sum bcryp
sktest bcryp
hist bcryp
lab var bcryp "Maternal total b-cryptoxanthin intake"

sum bcryp_wo
sktest bcryp_wo
hist bcryp_wo
lab var bcryp_wo "Maternal b-cryptoxanthin intake without supplements"

sum lut
sktest lut
hist lut
lab var lut "Maternal total lutein intake"

sum lut_wo
sktest lut_wo
hist lut_wo
lab var lut_wo "Maternal lutein intake without supplements"

sum lyco
sktest lyco
hist lyco
lab var lyco "Maternal total lycopene intake"

sum lyco_wo
sktest lyco_wo
hist lyco_wo
lab var lyco_wo "Maternal lycopene intake without supplements"

*generating carotenoid supplemntation

gen sup_car=0
replace sup_car = 1 if acar > acar_wo & !missing(acar, acar_wo)
replace sup_car = 1 if bcar > bcar_wo & !missing(bcar, bcar_wo)
replace sup_car = 1 if bcryp > bcryp_wo & !missing(bcryp, bcryp_wo)
replace sup_car = 1 if lut > lut_wo & !missing(lut, lut_wo)
replace sup_car = 1 if lyco > lyco_wo & !missing(lyco, lyco_wo)

*examining maternal blood level variables

sum maternalluteinzeaxanthinmc
sktest maternalluteinzeaxanthinmc
hist maternalluteinzeaxanthinmc
lab var maternalluteinzeaxanthinmc "Maternal lutein and zeaxanthin blood levels"

sum maternalbcryptoxanthinmcgl
sktest maternalbcryptoxanthinmcgl
hist maternalbcryptoxanthinmcgl
lab var maternalbcryptoxanthinmcgl "Maternal b-cryptoxanthin blood levels"

sum maternaltranslycopenemcgl
sktest maternaltranslycopenemcgl
hist maternaltranslycopenemcgl
lab var maternaltranslycopenemcgl "Maternal trans lycopene blood levels"

sum maternalcislycopenemcgl
sktest maternalcislycopenemcgl
hist maternalcislycopenemcgl
lab var maternalcislycopenemcgl "Maternal cys lycopene blood levels"

sum maternaltotallycopenemcgl
sktest maternaltotallycopenemcgl
hist maternalcislycopenemcgl
lab var maternaltotallycopenemcgl "Maternal total lycopene blood levels"

sum maternalacarotenemcgl
sktest maternalacarotenemcgl
hist maternalacarotenemcgl
lab var maternalacarotenemcgl "Maternal a-carotene blood levels"

sum maternaltransbcarotenemcgl
sktest maternaltransbcarotenemcgl
hist maternaltransbcarotenemcgl
lab var maternaltransbcarotenemcgl "Maternal trans b-carotene blood levels"

sum maternalcisbcarotenemcgl
sktest maternalcisbcarotenemcgl
hist maternalcisbcarotenemcgl
lab var maternalcisbcarotenemcgl "Maternal cis b-carotene blood levels"

sum maternaltotalbcarotenemcgl
sktest maternaltotalbcarotenemcgl
hist maternaltotalbcarotenemcgl
lab var maternaltotalbcarotenemcgl "Maternal total b-carotene blood levels"

*generating descriptive statistics for maternal demographics

sktest age
sktest bmi
sktest ga
tabstat age bmi ga, by(htncat) statistic(median n p25 p75)
kwallis age, by(htncat)
kwallis bmi, by(htncat)
tab race htncat, chi2 column
tab par htncat, chi2 column
tab maternaldiab htncat, chi2 column
tab smoking htncat, chi2 column
tab sup_car htncat, chi2 column

*log transforming for exploratory regression adjustments

gen log_acar=log(acar)
gen log_bcar=log(bcar)
gen log_bcryp=log(bcryp)
gen log_lut=log(lut)
gen log_lyco=log(lyco)

gen log_lutzea=log(maternalluteinzeaxanthinmc)
gen log_bcrypto=log(maternalbcryptoxanthinmcgl)
gen log_translyco=log(maternaltranslycopenemcgl)
gen log_cislyco=log(maternalcislycopenemcgl)
gen log_totallyco=log(maternaltotallycopenemcgl)
gen log_acarot=log(maternalacarotenemcgl)
gen log_transbcarot=log(maternaltransbcarotenemcgl)
gen log_cisbcarot=log(maternalcisbcarotenemcgl)
gen log_totalbcarot=log(maternaltotalbcarotenemcgl)

*Performing exploratory regression adjustments

mlogit htncategoryaccaha log_acar i.par bmi, vce(robust) rrr
mlogit htncategoryaccaha log_bcar i.par bmi, vce(robust) rrr
mlogit htncategoryaccaha log_bcryp i.par bmi, vce(robust) rrr
mlogit htncategoryaccaha log_lut i.par bmi, vce(robust) rrr
mlogit htncategoryaccaha log_lyco i.par bmi, vce(robust) rrr

mlogit htncategoryaccaha log_lutzea i.par bmi, vce(robust) rrr
mlogit htncategoryaccaha log_bcrypto i.par bmi, vce(robust) rrr
mlogit htncategoryaccaha log_translyco i.par bmi, vce(robust) rrr
mlogit htncategoryaccaha log_cislyco i.par bmi, vce(robust) rrr
mlogit htncategoryaccaha log_totallyco i.par bmi, vce(robust) rrr
mlogit htncategoryaccaha log_acarot i.par bmi, vce(robust) rrr
mlogit htncategoryaccaha log_transbcarot i.par bmi, vce(robust) rrr
mlogit htncategoryaccaha log_cisbcarot i.par bmi, vce(robust) rrr
mlogit htncategoryaccaha log_totalbcarot i.par bmi, vce(robust) rrr
