# Supplementary material for: Differential Plasma Carotenoid Profiles in Hypertensive Disorders of Pregnancy
Source: Nutrients. 2025 Sep 29;17(19):3104. doi: 10.3390/nu17193104 (PMC12525936; doi:10.3390/nu17193104)
Supplement: Supplementary file 1 [file nutrients-17-03104-s001.zip › Carotenoids in HDP.smcl]

{smcl}
{com}{sf}{ul off}{txt}{.-}
      name:  {res}<unnamed>
       {txt}log:  {res}/Users/colmanfreel/Downloads/Carotenoids in HDP.smcl
  {txt}log type:  {res}smcl
 {txt}opened on:  {res} 8 Sep 2025, 22:48:42

{com}. do "/var/folders/st/l4cwsv_d4452ngyk_vnsb0rr0000gn/T//SD36082.000000"
{txt}
{com}. *prepared by Colman Freel (cfreel@unmc.edu) on March 27th, 2025
. *upated by Colman Freel (cfreel)@unmc.edu on May 30th, 2025
. *updated by Colman Freel (cfreel@unmc.edu) on July 23rd, 2025
. *updated by Colman Freel (cfreel@unmc.edu) on August 4th, 2025
. *updated by Colman Freel (cfreel@unmc.edu) on September 8th, 2025
.  
. *importing data (change to your file path)
. 
. import excel "/Users/colmanfreel/Documents/Research/Graduate Research/Carotenoids in HDP/Carotenoids in HDP.xlsx", sheet("Carotenoid Master List") firstrow case(lower)
{res}{text}(28 vars, 488 obs)

{com}. 
. *examining variables
. 
. destring ga, replace
{txt}ga: all characters numeric; {res}replaced {txt}as {res}double
{txt}(7 missing values generated)
{res}{txt}
{com}. sum htncategoryaccaha

{txt}    Variable {c |}        Obs        Mean    Std. dev.       Min        Max
{hline 13}{c +}{hline 57}
htncategor~a {c |}{res}        488    1.881148    1.096107          1          4
{txt}
{com}. lab define htncategoryaccaha 1 "NT" 2 "CH" 3 "GH" 4 "PE"
{txt}
{com}. lab val htncategoryaccaha htncategoryaccaha
{txt}
{com}. lab var htncategoryaccaha "HDP Status"
{txt}
{com}. sum age

{txt}    Variable {c |}        Obs        Mean    Std. dev.       Min        Max
{hline 13}{c +}{hline 57}
{space 9}age {c |}{res}        486    29.40947    5.440497         19         44
{txt}
{com}. replace age=. if age==0
{txt}(0 real changes made)

{com}. lab var age "Maternal Age in Years"
{txt}
{com}. sum bmi

{txt}    Variable {c |}        Obs        Mean    Std. dev.       Min        Max
{hline 13}{c +}{hline 57}
{space 9}bmi {c |}{res}        460    28.91261    7.256215      16.47       60.8
{txt}
{com}. lab var bmi "Maternal BMI"
{txt}
{com}. replace bmi=. if bmi==0
{txt}(0 real changes made)

{com}. sum race

{txt}    Variable {c |}        Obs        Mean    Std. dev.       Min        Max
{hline 13}{c +}{hline 57}
{space 8}race {c |}{res}        487    1.772074    1.475242          1          6
{txt}
{com}. replace race=. if race==0
{txt}(0 real changes made)

{com}. lab define race 1 "White" 2 "African American" 3 "Hispanic" 4 ///
>         "Asian or Pacific Islander" 5 "American Indian" 6 "Other/Unknown"
{txt}
{com}. lab val race race
{txt}
{com}. lab var race "Maternal Race"
{txt}
{com}. sum parity

{txt}    Variable {c |}        Obs        Mean    Std. dev.       Min        Max
{hline 13}{c +}{hline 57}
{space 6}parity {c |}{res}        488    1.862705    1.396535          0          8
{txt}
{com}. lab var parity "Maternal Parity"
{txt}
{com}. sum maternaldiabetes

{txt}    Variable {c |}        Obs        Mean    Std. dev.       Min        Max
{hline 13}{c +}{hline 57}
maternaldi~s {c |}{res}        488    .1209016    .3263475          0          1
{txt}
{com}. lab define maternaldiabetes 0 "No Diabetes" 1 "Diabetes"
{txt}
{com}. lab val maternaldiabetes maternaldiabetes
{txt}
{com}. lab var maternaldiabetes "Maternal Diabetes Status"
{txt}
{com}. sum smokingstatus

{txt}    Variable {c |}        Obs        Mean    Std. dev.       Min        Max
{hline 13}{c +}{hline 57}
smokingsta~s {c |}{res}        488    .3627049    .7089936          0          2
{txt}
{com}. lab define smokingstatus 0 "Never" 1 "Current" 2 "Former"
{txt}
{com}. lab val smokingstatus smokingstatus
{txt}
{com}. lab var smokingstatus "Maternal Smoking Status"
{txt}
{com}. lab var ga "Gestational Age"
{txt}
{com}. sum ga

{txt}    Variable {c |}        Obs        Mean    Std. dev.       Min        Max
{hline 13}{c +}{hline 57}
{space 10}ga {c |}{res}        481    38.47131    2.540564         25       42.1
{txt}
{com}. 
. *generating parity bins
. 
. gen par=0
{txt}
{com}. replace par=1 if parity==1
{txt}(164 real changes made)

{com}. replace par=2 if parity>1
{txt}(264 real changes made)

{com}. replace par=. if parity==.
{txt}(0 real changes made)

{com}. lab define par 0 "Nulliparous" 1 "Primiparous" 2 "Multiparous"
{txt}
{com}. lab val par par
{txt}
{com}. lab var par "Maternal Parity Bins"
{txt}
{com}. 
. *examining dietary intake variabels
. 
. sum acar

{txt}    Variable {c |}        Obs        Mean    Std. dev.       Min        Max
{hline 13}{c +}{hline 57}
{space 8}acar {c |}{res}        488    704.1723    907.0587       2.92   13007.14
{txt}
{com}. sktest acar
{res}
{txt}Skewness and kurtosis tests for normality
{col 58}{hline 5} Joint test {hline 5}
{col 5}Variable {c |}{col 22}Obs   Pr(skewness)   Pr(kurtosis)   Adj chi2(2)  Prob>chi2
{hline 13}{c +}{hline 65}
        acar {c |}{res}{col 16}      488{col 34}0.0000{col 49}0.0000{col 60}   462.34{col 74}0.0000
{txt}
{com}. hist acar
{txt}(bin={res}22{txt}, start={res}2.92{txt}, width={res}591.10091{txt})
{res}{txt}
{com}. lab var acar "Maternal total a-carotene intake"
{txt}
{com}. 
. sum acar_wo

{txt}    Variable {c |}        Obs        Mean    Std. dev.       Min        Max
{hline 13}{c +}{hline 57}
{space 5}acar_wo {c |}{res}        488    730.0324    914.4018       2.92   13007.14
{txt}
{com}. sktest acar_wo
{res}
{txt}Skewness and kurtosis tests for normality
{col 58}{hline 5} Joint test {hline 5}
{col 5}Variable {c |}{col 22}Obs   Pr(skewness)   Pr(kurtosis)   Adj chi2(2)  Prob>chi2
{hline 13}{c +}{hline 65}
     acar_wo {c |}{res}{col 16}      488{col 34}0.0000{col 49}0.0000{col 60}   456.54{col 74}0.0000
{txt}
{com}. hist acar_wo
{txt}(bin={res}22{txt}, start={res}2.92{txt}, width={res}591.10091{txt})
{res}{txt}
{com}. lab var acar_wo "Maternal a-carotene intake without supplements"
{txt}
{com}. 
. sum bcar

{txt}    Variable {c |}        Obs        Mean    Std. dev.       Min        Max
{hline 13}{c +}{hline 57}
{space 8}bcar {c |}{res}        488    5846.083    4288.583     200.37   35404.36
{txt}
{com}. sktest bcar
{res}
{txt}Skewness and kurtosis tests for normality
{col 58}{hline 5} Joint test {hline 5}
{col 5}Variable {c |}{col 22}Obs   Pr(skewness)   Pr(kurtosis)   Adj chi2(2)  Prob>chi2
{hline 13}{c +}{hline 65}
        bcar {c |}{res}{col 16}      488{col 34}0.0000{col 49}0.0000{col 60}   193.77{col 74}0.0000
{txt}
{com}. hist bcar
{txt}(bin={res}22{txt}, start={res}200.37{txt}, width={res}1600.1814{txt})
{res}{txt}
{com}. lab var bcar "Maternal total b-carotene intake"
{txt}
{com}. 
. sum bcar_wo

{txt}    Variable {c |}        Obs        Mean    Std. dev.       Min        Max
{hline 13}{c +}{hline 57}
{space 5}bcar_wo {c |}{res}        488    4908.752    4085.788     142.38   33004.36
{txt}
{com}. sktest bcar_wo
{res}
{txt}Skewness and kurtosis tests for normality
{col 58}{hline 5} Joint test {hline 5}
{col 5}Variable {c |}{col 22}Obs   Pr(skewness)   Pr(kurtosis)   Adj chi2(2)  Prob>chi2
{hline 13}{c +}{hline 65}
     bcar_wo {c |}{res}{col 16}      488{col 34}0.0000{col 49}0.0000{col 60}   212.01{col 74}0.0000
{txt}
{com}. hist bcar_wo
{txt}(bin={res}22{txt}, start={res}142.38{txt}, width={res}1493.7264{txt})
{res}{txt}
{com}. lab var bcar_wo "Maternal b-carotene intake without supplements"
{txt}
{com}. 
. sum bcryp

{txt}    Variable {c |}        Obs        Mean    Std. dev.       Min        Max
{hline 13}{c +}{hline 57}
{space 7}bcryp {c |}{res}        488    163.8578    164.2085       4.48    1194.32
{txt}
{com}. sktest bcryp
{res}
{txt}Skewness and kurtosis tests for normality
{col 58}{hline 5} Joint test {hline 5}
{col 5}Variable {c |}{col 22}Obs   Pr(skewness)   Pr(kurtosis)   Adj chi2(2)  Prob>chi2
{hline 13}{c +}{hline 65}
       bcryp {c |}{res}{col 16}      488{col 34}0.0000{col 49}0.0000{col 60}   215.37{col 74}0.0000
{txt}
{com}. hist bcryp
{txt}(bin={res}22{txt}, start={res}4.48{txt}, width={res}54.083636{txt})
{res}{txt}
{com}. lab var bcryp "Maternal total b-cryptoxanthin intake"
{txt}
{com}. 
. sum bcryp_wo

{txt}    Variable {c |}        Obs        Mean    Std. dev.       Min        Max
{hline 13}{c +}{hline 57}
{space 4}bcryp_wo {c |}{res}        488    163.8586    164.2083       4.48    1194.32
{txt}
{com}. sktest bcryp_wo
{res}
{txt}Skewness and kurtosis tests for normality
{col 58}{hline 5} Joint test {hline 5}
{col 5}Variable {c |}{col 22}Obs   Pr(skewness)   Pr(kurtosis)   Adj chi2(2)  Prob>chi2
{hline 13}{c +}{hline 65}
    bcryp_wo {c |}{res}{col 16}      488{col 34}0.0000{col 49}0.0000{col 60}   215.37{col 74}0.0000
{txt}
{com}. hist bcryp_wo
{txt}(bin={res}22{txt}, start={res}4.48{txt}, width={res}54.083636{txt})
{res}{txt}
{com}. lab var bcryp_wo "Maternal b-cryptoxanthin intake without supplements"
{txt}
{com}. 
. sum lut

{txt}    Variable {c |}        Obs        Mean    Std. dev.       Min        Max
{hline 13}{c +}{hline 57}
{space 9}lut {c |}{res}        488    3191.224    2634.732     142.82   17866.67
{txt}
{com}. sktest lut
{res}
{txt}Skewness and kurtosis tests for normality
{col 58}{hline 5} Joint test {hline 5}
{col 5}Variable {c |}{col 22}Obs   Pr(skewness)   Pr(kurtosis)   Adj chi2(2)  Prob>chi2
{hline 13}{c +}{hline 65}
         lut {c |}{res}{col 16}      488{col 34}0.0000{col 49}0.0000{col 60}   198.80{col 74}0.0000
{txt}
{com}. hist lut
{txt}(bin={res}22{txt}, start={res}142.82{txt}, width={res}805.62955{txt})
{res}{txt}
{com}. lab var lut "Maternal total lutein intake"
{txt}
{com}. 
. sum lut_wo

{txt}    Variable {c |}        Obs        Mean    Std. dev.       Min        Max
{hline 13}{c +}{hline 57}
{space 6}lut_wo {c |}{res}        488    3190.177     2634.44     142.82   17866.67
{txt}
{com}. sktest lut_wo
{res}
{txt}Skewness and kurtosis tests for normality
{col 58}{hline 5} Joint test {hline 5}
{col 5}Variable {c |}{col 22}Obs   Pr(skewness)   Pr(kurtosis)   Adj chi2(2)  Prob>chi2
{hline 13}{c +}{hline 65}
      lut_wo {c |}{res}{col 16}      488{col 34}0.0000{col 49}0.0000{col 60}   198.92{col 74}0.0000
{txt}
{com}. hist lut_wo
{txt}(bin={res}22{txt}, start={res}142.82{txt}, width={res}805.62955{txt})
{res}{txt}
{com}. lab var lut_wo "Maternal lutein intake without supplements"
{txt}
{com}. 
. sum lyco

{txt}    Variable {c |}        Obs        Mean    Std. dev.       Min        Max
{hline 13}{c +}{hline 57}
{space 8}lyco {c |}{res}        487    6022.306     4976.41      36.75   57276.38
{txt}
{com}. sktest lyco
{res}
{txt}Skewness and kurtosis tests for normality
{col 58}{hline 5} Joint test {hline 5}
{col 5}Variable {c |}{col 22}Obs   Pr(skewness)   Pr(kurtosis)   Adj chi2(2)  Prob>chi2
{hline 13}{c +}{hline 65}
        lyco {c |}{res}{col 16}      487{col 34}0.0000{col 49}0.0000{col 60}   305.43{col 74}0.0000
{txt}
{com}. hist lyco
{txt}(bin={res}22{txt}, start={res}36.75{txt}, width={res}2601.8014{txt})
{res}{txt}
{com}. lab var lyco "Maternal total lycopene intake"
{txt}
{com}. 
. sum lyco_wo

{txt}    Variable {c |}        Obs        Mean    Std. dev.       Min        Max
{hline 13}{c +}{hline 57}
{space 5}lyco_wo {c |}{res}        487    6019.226    4975.688      36.75   57276.38
{txt}
{com}. sktest lyco_wo
{res}
{txt}Skewness and kurtosis tests for normality
{col 58}{hline 5} Joint test {hline 5}
{col 5}Variable {c |}{col 22}Obs   Pr(skewness)   Pr(kurtosis)   Adj chi2(2)  Prob>chi2
{hline 13}{c +}{hline 65}
     lyco_wo {c |}{res}{col 16}      487{col 34}0.0000{col 49}0.0000{col 60}   305.55{col 74}0.0000
{txt}
{com}. hist lyco_wo
{txt}(bin={res}22{txt}, start={res}36.75{txt}, width={res}2601.8014{txt})
{res}{txt}
{com}. lab var lyco_wo "Maternal lycopene intake without supplements"
{txt}
{com}. 
. *examining maternal blood level variables
. 
. sum maternalluteinzeaxanthinmc

{txt}    Variable {c |}        Obs        Mean    Std. dev.       Min        Max
{hline 13}{c +}{hline 57}
maternallu~c {c |}{res}        225    219.9945    100.4032       9.17     605.45
{txt}
{com}. sktest maternalluteinzeaxanthinmc
{res}
{txt}Skewness and kurtosis tests for normality
{col 72}{hline 5} Joint test {hline 5}
{col 19}Variable {c |}{col 36}Obs   Pr(skewness)   Pr(kurtosis)   Adj chi2(2)  Prob>chi2
{hline 27}{c +}{hline 65}
maternalluteinzeaxanthinmc {c |}{res}{col 30}      225{col 48}0.0000{col 63}0.0020{col 74}    30.58{col 88}0.0000
{txt}
{com}. hist maternalluteinzeaxanthinmc
{txt}(bin={res}15{txt}, start={res}9.17{txt}, width={res}39.752{txt})
{res}{txt}
{com}. lab var maternalluteinzeaxanthinmc "Maternal lutein and zeaxanthin blood levels"
{txt}
{com}. 
. sum maternalbcryptoxanthinmcgl

{txt}    Variable {c |}        Obs        Mean    Std. dev.       Min        Max
{hline 13}{c +}{hline 57}
maternalbc~l {c |}{res}        225     136.889    83.29638       7.96      530.1
{txt}
{com}. sktest maternalbcryptoxanthinmcgl
{res}
{txt}Skewness and kurtosis tests for normality
{col 72}{hline 5} Joint test {hline 5}
{col 19}Variable {c |}{col 36}Obs   Pr(skewness)   Pr(kurtosis)   Adj chi2(2)  Prob>chi2
{hline 27}{c +}{hline 65}
maternalbcryptoxanthinmcgl {c |}{res}{col 30}      225{col 48}0.0000{col 63}0.0000{col 74}    50.82{col 88}0.0000
{txt}
{com}. hist maternalbcryptoxanthinmcgl
{txt}(bin={res}15{txt}, start={res}7.96{txt}, width={res}34.809333{txt})
{res}{txt}
{com}. lab var maternalbcryptoxanthinmcgl "Maternal b-cryptoxanthin blood levels"
{txt}
{com}. 
. sum maternaltranslycopenemcgl

{txt}    Variable {c |}        Obs        Mean    Std. dev.       Min        Max
{hline 13}{c +}{hline 57}
maternaltr.. {c |}{res}        225    284.2867    137.9816      10.33     757.08
{txt}
{com}. sktest maternaltranslycopenemcgl
{res}
{txt}Skewness and kurtosis tests for normality
{col 71}{hline 5} Joint test {hline 5}
{col 18}Variable {c |}{col 35}Obs   Pr(skewness)   Pr(kurtosis)   Adj chi2(2)  Prob>chi2
{hline 26}{c +}{hline 65}
maternaltranslycopenemcgl {c |}{res}{col 29}      225{col 47}0.0113{col 62}0.8206{col 73}     6.26{col 87}0.0437
{txt}
{com}. hist maternaltranslycopenemcgl
{txt}(bin={res}15{txt}, start={res}10.33{txt}, width={res}49.783333{txt})
{res}{txt}
{com}. lab var maternaltranslycopenemcgl "Maternal trans lycopene blood levels"
{txt}
{com}. 
. sum maternalcislycopenemcgl

{txt}    Variable {c |}        Obs        Mean    Std. dev.       Min        Max
{hline 13}{c +}{hline 57}
maternalci.. {c |}{res}        225    261.1442    123.3561      15.48     764.62
{txt}
{com}. sktest maternalcislycopenemcgl
{res}
{txt}Skewness and kurtosis tests for normality
{col 69}{hline 5} Joint test {hline 5}
{col 16}Variable {c |}{col 33}Obs   Pr(skewness)   Pr(kurtosis)   Adj chi2(2)  Prob>chi2
{hline 24}{c +}{hline 65}
maternalcislycopenemcgl {c |}{res}{col 27}      225{col 45}0.0003{col 60}0.0524{col 71}    14.22{col 85}0.0008
{txt}
{com}. hist maternalcislycopenemcgl
{txt}(bin={res}15{txt}, start={res}15.48{txt}, width={res}49.942667{txt})
{res}{txt}
{com}. lab var maternalcislycopenemcgl "Maternal cys lycopene blood levels"
{txt}
{com}. 
. sum maternaltotallycopenemcgl

{txt}    Variable {c |}        Obs        Mean    Std. dev.       Min        Max
{hline 13}{c +}{hline 57}
maternalto.. {c |}{res}        225    545.4308    257.6176      25.81    1521.69
{txt}
{com}. sktest maternaltotallycopenemcgl
{res}
{txt}Skewness and kurtosis tests for normality
{col 71}{hline 5} Joint test {hline 5}
{col 18}Variable {c |}{col 35}Obs   Pr(skewness)   Pr(kurtosis)   Adj chi2(2)  Prob>chi2
{hline 26}{c +}{hline 65}
maternaltotallycopenemcgl {c |}{res}{col 29}      225{col 47}0.0040{col 62}0.4360{col 73}     8.19{col 87}0.0167
{txt}
{com}. hist maternalcislycopenemcgl
{txt}(bin={res}15{txt}, start={res}15.48{txt}, width={res}49.942667{txt})
{res}{txt}
{com}. lab var maternaltotallycopenemcgl "Maternal total lycopene blood levels"
{txt}
{com}. 
. sum maternalacarotenemcgl

{txt}    Variable {c |}        Obs        Mean    Std. dev.       Min        Max
{hline 13}{c +}{hline 57}
maternalac~l {c |}{res}        225    66.48474     98.6931       2.38    1022.34
{txt}
{com}. sktest maternalacarotenemcgl
{res}
{txt}Skewness and kurtosis tests for normality
{col 67}{hline 5} Joint test {hline 5}
{col 14}Variable {c |}{col 31}Obs   Pr(skewness)   Pr(kurtosis)   Adj chi2(2)  Prob>chi2
{hline 22}{c +}{hline 65}
maternalacarotenemcgl {c |}{res}{col 25}      225{col 43}0.0000{col 58}0.0000{col 69}   205.68{col 83}0.0000
{txt}
{com}. hist maternalacarotenemcgl
{txt}(bin={res}15{txt}, start={res}2.38{txt}, width={res}67.997333{txt})
{res}{txt}
{com}. lab var maternalacarotenemcgl "Maternal a-carotene blood levels"
{txt}
{com}. 
. sum maternaltransbcarotenemcgl

{txt}    Variable {c |}        Obs        Mean    Std. dev.       Min        Max
{hline 13}{c +}{hline 57}
maternaltr.. {c |}{res}        225    224.0389    252.7003       7.08    2792.48
{txt}
{com}. sktest maternaltransbcarotenemcgl
{res}
{txt}Skewness and kurtosis tests for normality
{col 72}{hline 5} Joint test {hline 5}
{col 19}Variable {c |}{col 36}Obs   Pr(skewness)   Pr(kurtosis)   Adj chi2(2)  Prob>chi2
{hline 27}{c +}{hline 65}
maternaltransbcarotenemcgl {c |}{res}{col 30}      225{col 48}0.0000{col 63}0.0000{col 74}   200.46{col 88}0.0000
{txt}
{com}. hist maternaltransbcarotenemcgl
{txt}(bin={res}15{txt}, start={res}7.08{txt}, width={res}185.69333{txt})
{res}{txt}
{com}. lab var maternaltransbcarotenemcgl "Maternal trans b-carotene blood levels"
{txt}
{com}. 
. sum maternalcisbcarotenemcgl

{txt}    Variable {c |}        Obs        Mean    Std. dev.       Min        Max
{hline 13}{c +}{hline 57}
maternalci.. {c |}{res}        222    18.31692    19.97374       1.41      210.6
{txt}
{com}. sktest maternalcisbcarotenemcgl
{res}
{txt}Skewness and kurtosis tests for normality
{col 70}{hline 5} Joint test {hline 5}
{col 17}Variable {c |}{col 34}Obs   Pr(skewness)   Pr(kurtosis)   Adj chi2(2)  Prob>chi2
{hline 25}{c +}{hline 65}
maternalcisbcarotenemcgl {c |}{res}{col 28}      222{col 46}0.0000{col 61}0.0000{col 72}   183.00{col 86}0.0000
{txt}
{com}. hist maternalcisbcarotenemcgl
{txt}(bin={res}14{txt}, start={res}1.41{txt}, width={res}14.942143{txt})
{res}{txt}
{com}. lab var maternalcisbcarotenemcgl "Maternal cis b-carotene blood levels"
{txt}
{com}. 
. sum maternaltotalbcarotenemcgl

{txt}    Variable {c |}        Obs        Mean    Std. dev.       Min        Max
{hline 13}{c +}{hline 57}
maternalto.. {c |}{res}        225    242.1113    272.1941       7.08    3003.08
{txt}
{com}. sktest maternaltotalbcarotenemcgl
{res}
{txt}Skewness and kurtosis tests for normality
{col 72}{hline 5} Joint test {hline 5}
{col 19}Variable {c |}{col 36}Obs   Pr(skewness)   Pr(kurtosis)   Adj chi2(2)  Prob>chi2
{hline 27}{c +}{hline 65}
maternaltotalbcarotenemcgl {c |}{res}{col 30}      225{col 48}0.0000{col 63}0.0000{col 74}   199.78{col 88}0.0000
{txt}
{com}. hist maternaltotalbcarotenemcgl
{txt}(bin={res}15{txt}, start={res}7.08{txt}, width={res}199.73333{txt})
{res}{txt}
{com}. lab var maternaltotalbcarotenemcgl "Maternal total b-carotene blood levels"
{txt}
{com}. 
. *generating descriptive statistics for maternal demographics
. 
. sktest age
{res}
{txt}Skewness and kurtosis tests for normality
{col 58}{hline 5} Joint test {hline 5}
{col 5}Variable {c |}{col 22}Obs   Pr(skewness)   Pr(kurtosis)   Adj chi2(2)  Prob>chi2
{hline 13}{c +}{hline 65}
         age {c |}{res}{col 16}      486{col 34}0.4039{col 49}0.0001{col 60}    14.25{col 74}0.0008
{txt}
{com}. sktest bmi
{res}
{txt}Skewness and kurtosis tests for normality
{col 58}{hline 5} Joint test {hline 5}
{col 5}Variable {c |}{col 22}Obs   Pr(skewness)   Pr(kurtosis)   Adj chi2(2)  Prob>chi2
{hline 13}{c +}{hline 65}
         bmi {c |}{res}{col 16}      460{col 34}0.0000{col 49}0.0001{col 60}    57.75{col 74}0.0000
{txt}
{com}. sktest ga
{res}
{txt}Skewness and kurtosis tests for normality
{col 58}{hline 5} Joint test {hline 5}
{col 5}Variable {c |}{col 22}Obs   Pr(skewness)   Pr(kurtosis)   Adj chi2(2)  Prob>chi2
{hline 13}{c +}{hline 65}
          ga {c |}{res}{col 16}      481{col 34}0.0000{col 49}0.0000{col 60}   170.04{col 74}0.0000
{txt}
{com}. tabstat age bmi ga, by(htncat) statistic(median n p25 p75)

{txt}Summary statistics: p50, N, p25, p75
Group variable: htncategoryaccaha (HDP Status)

{ralign 17:htncategoryaccaha} {...}
{c |}{...}
       age       bmi        ga
{hline 18}{c +}{hline 30}
{ralign 17:NT} {...}
{c |}{...}
 {res}       30     27.34      39.3
{txt}{space 17} {...}
{c |}{...}
 {res}      268       255       267
{txt}{space 17} {...}
{c |}{...}
 {res}       25     23.39      38.4
{txt}{space 17} {...}
{c |}{...}
 {res}       33     31.76      40.2
{txt}{hline 18}{c +}{hline 30}
{ralign 17:CH} {...}
{c |}{...}
 {res}       30     26.82      39.4
{txt}{space 17} {...}
{c |}{...}
 {res}       61        61        60
{txt}{space 17} {...}
{c |}{...}
 {res}       25     22.39     38.25
{txt}{space 17} {...}
{c |}{...}
 {res}       33      33.2     40.35
{txt}{hline 18}{c +}{hline 30}
{ralign 17:GH} {...}
{c |}{...}
 {res}       30     27.96      39.2
{txt}{space 17} {...}
{c |}{...}
 {res}      102        95        99
{txt}{space 17} {...}
{c |}{...}
 {res}       25     22.86        38
{txt}{space 17} {...}
{c |}{...}
 {res}       34      32.4      40.3
{txt}{hline 18}{c +}{hline 30}
{ralign 17:PE} {...}
{c |}{...}
 {res}       28     34.18        37
{txt}{space 17} {...}
{c |}{...}
 {res}       55        49        55
{txt}{space 17} {...}
{c |}{...}
 {res}       23     25.73      34.1
{txt}{space 17} {...}
{c |}{...}
 {res}       34     38.77      38.6
{txt}{hline 18}{c +}{hline 30}
{ralign 17:Total} {...}
{c |}{...}
 {res}       30    27.615      39.2
{txt}{space 17} {...}
{c |}{...}
 {res}      486       460       481
{txt}{space 17} {...}
{c |}{...}
 {res}       25    23.375      37.6
{txt}{space 17} {...}
{c |}{...}
 {res}       33     33.09      40.1
{txt}{hline 18}{c BT}{hline 30}

{com}. kwallis age, by(htncat)

{txt}Kruskal–Wallis equality-of-populations rank test

  {c TLC}{hline 10}{c TT}{hline 5}{c TT}{hline 10}{c TRC}
  {c |} {res}htncat~a {txt}{c |} {res}Obs {txt}{c |} {res}Rank sum {txt}{c |}
  {c LT}{hline 10}{c +}{hline 5}{c +}{hline 10}{c RT}
  {c |} {res}      NT {txt}{c |} {res}268 {txt}{c |} {res}65324.00 {txt}{c |}
  {c |} {res}      CH {txt}{c |} {res} 61 {txt}{c |} {res}15251.50 {txt}{c |}
  {c |} {res}      GH {txt}{c |} {res}102 {txt}{c |} {res}25462.50 {txt}{c |}
  {c |} {res}      PE {txt}{c |} {res} 55 {txt}{c |} {res}12303.00 {txt}{c |}
  {c BLC}{hline 10}{c BT}{hline 5}{c BT}{hline 10}{c BRC}

  chi2(3) = {res}{ralign 6:1.421}
{txt}{ralign 9:Prob} = {res}{ralign 6:0.7006}

{txt}  chi2(3) with ties = {res}{ralign 6:1.426}
{txt}{ralign 19:Prob} = {res}{ralign 6:0.6996}
{txt}
{com}. kwallis bmi, by(htncat)

{txt}Kruskal–Wallis equality-of-populations rank test

  {c TLC}{hline 10}{c TT}{hline 5}{c TT}{hline 10}{c TRC}
  {c |} {res}htncat~a {txt}{c |} {res}Obs {txt}{c |} {res}Rank sum {txt}{c |}
  {c LT}{hline 10}{c +}{hline 5}{c +}{hline 10}{c RT}
  {c |} {res}      NT {txt}{c |} {res}255 {txt}{c |} {res}56311.00 {txt}{c |}
  {c |} {res}      CH {txt}{c |} {res} 61 {txt}{c |} {res}12970.00 {txt}{c |}
  {c |} {res}      GH {txt}{c |} {res} 95 {txt}{c |} {res}21905.50 {txt}{c |}
  {c |} {res}      PE {txt}{c |} {res} 49 {txt}{c |} {res}14843.50 {txt}{c |}
  {c BLC}{hline 10}{c BT}{hline 5}{c BT}{hline 10}{c BRC}

  chi2(3) = {res}{ralign 6:16.999}
{txt}{ralign 9:Prob} = {res}{ralign 6:0.0007}

{txt}  chi2(3) with ties = {res}{ralign 6:16.999}
{txt}{ralign 19:Prob} = {res}{ralign 6:0.0007}
{txt}
{com}. tab race htncat, chi2 column
{txt}
{c TLC}{hline 19}{c TRC}
{c |} Key{col 21}{c |}
{c LT}{hline 19}{c RT}
{c |}{space 5}{it:frequency}{col 21}{c |}
{c |}{space 1}{it:column percentage}{col 21}{c |}
{c BLC}{hline 19}{c BRC}

                      {c |}                 HDP Status
        Maternal Race {c |}        NT         CH         GH         PE {c |}     Total
{hline 22}{c +}{hline 44}{c +}{hline 10}
                White {c |}{res}       180         46         73         37 {txt}{c |}{res}       336 
                      {txt}{c |}{res}     66.91      75.41      71.57      67.27 {txt}{c |}{res}     68.99 
{txt}{hline 22}{c +}{hline 44}{c +}{hline 10}
     African American {c |}{res}        40          6          9          8 {txt}{c |}{res}        63 
                      {txt}{c |}{res}     14.87       9.84       8.82      14.55 {txt}{c |}{res}     12.94 
{txt}{hline 22}{c +}{hline 44}{c +}{hline 10}
             Hispanic {c |}{res}        22          2          7          3 {txt}{c |}{res}        34 
                      {txt}{c |}{res}      8.18       3.28       6.86       5.45 {txt}{c |}{res}      6.98 
{txt}{hline 22}{c +}{hline 44}{c +}{hline 10}
Asian or Pacific Isla {c |}{res}         6          3          1          2 {txt}{c |}{res}        12 
                      {txt}{c |}{res}      2.23       4.92       0.98       3.64 {txt}{c |}{res}      2.46 
{txt}{hline 22}{c +}{hline 44}{c +}{hline 10}
      American Indian {c |}{res}         0          1          0          0 {txt}{c |}{res}         1 
                      {txt}{c |}{res}      0.00       1.64       0.00       0.00 {txt}{c |}{res}      0.21 
{txt}{hline 22}{c +}{hline 44}{c +}{hline 10}
        Other/Unknown {c |}{res}        21          3         12          5 {txt}{c |}{res}        41 
                      {txt}{c |}{res}      7.81       4.92      11.76       9.09 {txt}{c |}{res}      8.42 
{txt}{hline 22}{c +}{hline 44}{c +}{hline 10}
                Total {c |}{res}       269         61        102         55 {txt}{c |}{res}       487 
                      {txt}{c |}{res}    100.00     100.00     100.00     100.00 {txt}{c |}{res}    100.00 

{txt}         Pearson chi2({res}15{txt}) = {res} 17.4098  {txt} Pr = {res}0.295
{txt}
{com}. tab par htncat, chi2 column
{txt}
{c TLC}{hline 19}{c TRC}
{c |} Key{col 21}{c |}
{c LT}{hline 19}{c RT}
{c |}{space 5}{it:frequency}{col 21}{c |}
{c |}{space 1}{it:column percentage}{col 21}{c |}
{c BLC}{hline 19}{c BRC}

   Maternal {c |}                 HDP Status
Parity Bins {c |}        NT         CH         GH         PE {c |}     Total
{hline 12}{c +}{hline 44}{c +}{hline 10}
Nulliparous {c |}{res}        31          4         11         14 {txt}{c |}{res}        60 
            {txt}{c |}{res}     11.48       6.56      10.78      25.45 {txt}{c |}{res}     12.30 
{txt}{hline 12}{c +}{hline 44}{c +}{hline 10}
Primiparous {c |}{res}        83         24         37         20 {txt}{c |}{res}       164 
            {txt}{c |}{res}     30.74      39.34      36.27      36.36 {txt}{c |}{res}     33.61 
{txt}{hline 12}{c +}{hline 44}{c +}{hline 10}
Multiparous {c |}{res}       156         33         54         21 {txt}{c |}{res}       264 
            {txt}{c |}{res}     57.78      54.10      52.94      38.18 {txt}{c |}{res}     54.10 
{txt}{hline 12}{c +}{hline 44}{c +}{hline 10}
      Total {c |}{res}       270         61        102         55 {txt}{c |}{res}       488 
            {txt}{c |}{res}    100.00     100.00     100.00     100.00 {txt}{c |}{res}    100.00 

{txt}          Pearson chi2({res}6{txt}) = {res} 14.5889  {txt} Pr = {res}0.024
{txt}
{com}. tab maternaldiab htncat, chi2 column
{txt}
{c TLC}{hline 19}{c TRC}
{c |} Key{col 21}{c |}
{c LT}{hline 19}{c RT}
{c |}{space 5}{it:frequency}{col 21}{c |}
{c |}{space 1}{it:column percentage}{col 21}{c |}
{c BLC}{hline 19}{c BRC}

   Maternal {c |}
   Diabetes {c |}                 HDP Status
     Status {c |}        NT         CH         GH         PE {c |}     Total
{hline 12}{c +}{hline 44}{c +}{hline 10}
No Diabetes {c |}{res}       236         57         92         44 {txt}{c |}{res}       429 
            {txt}{c |}{res}     87.41      93.44      90.20      80.00 {txt}{c |}{res}     87.91 
{txt}{hline 12}{c +}{hline 44}{c +}{hline 10}
   Diabetes {c |}{res}        34          4         10         11 {txt}{c |}{res}        59 
            {txt}{c |}{res}     12.59       6.56       9.80      20.00 {txt}{c |}{res}     12.09 
{txt}{hline 12}{c +}{hline 44}{c +}{hline 10}
      Total {c |}{res}       270         61        102         55 {txt}{c |}{res}       488 
            {txt}{c |}{res}    100.00     100.00     100.00     100.00 {txt}{c |}{res}    100.00 

{txt}          Pearson chi2({res}3{txt}) = {res}  5.5603  {txt} Pr = {res}0.135
{txt}
{com}. tab smoking htncat, chi2 column
{txt}
{c TLC}{hline 19}{c TRC}
{c |} Key{col 21}{c |}
{c LT}{hline 19}{c RT}
{c |}{space 5}{it:frequency}{col 21}{c |}
{c |}{space 1}{it:column percentage}{col 21}{c |}
{c BLC}{hline 19}{c BRC}

  Maternal {c |}
   Smoking {c |}                 HDP Status
    Status {c |}        NT         CH         GH         PE {c |}     Total
{hline 11}{c +}{hline 44}{c +}{hline 10}
     Never {c |}{res}       210         51         78         38 {txt}{c |}{res}       377 
           {txt}{c |}{res}     77.78      83.61      76.47      69.09 {txt}{c |}{res}     77.25 
{txt}{hline 11}{c +}{hline 44}{c +}{hline 10}
   Current {c |}{res}        28          5          7          5 {txt}{c |}{res}        45 
           {txt}{c |}{res}     10.37       8.20       6.86       9.09 {txt}{c |}{res}      9.22 
{txt}{hline 11}{c +}{hline 44}{c +}{hline 10}
    Former {c |}{res}        32          5         17         12 {txt}{c |}{res}        66 
           {txt}{c |}{res}     11.85       8.20      16.67      21.82 {txt}{c |}{res}     13.52 
{txt}{hline 11}{c +}{hline 44}{c +}{hline 10}
     Total {c |}{res}       270         61        102         55 {txt}{c |}{res}       488 
           {txt}{c |}{res}    100.00     100.00     100.00     100.00 {txt}{c |}{res}    100.00 

{txt}          Pearson chi2({res}6{txt}) = {res}  7.2638  {txt} Pr = {res}0.297
{txt}
{com}. 
. *log transforming for exploratory regression adjustments
. 
. gen log_acar=log(acar)
{txt}
{com}. gen log_bcar=log(bcar)
{txt}
{com}. gen log_bcryp=log(bcryp)
{txt}
{com}. gen log_lut=log(lut)
{txt}
{com}. gen log_lyco=log(lyco)
{txt}(1 missing value generated)

{com}. 
. gen log_lutzea=log(maternalluteinzeaxanthinmc)
{txt}(263 missing values generated)

{com}. gen log_bcrypto=log(maternalbcryptoxanthinmcgl)
{txt}(263 missing values generated)

{com}. gen log_translyco=log(maternaltranslycopenemcgl)
{txt}(263 missing values generated)

{com}. gen log_cislyco=log(maternalcislycopenemcgl)
{txt}(263 missing values generated)

{com}. gen log_totallyco=log(maternaltotallycopenemcgl)
{txt}(263 missing values generated)

{com}. gen log_acarot=log(maternalacarotenemcgl)
{txt}(263 missing values generated)

{com}. gen log_transbcarot=log(maternaltransbcarotenemcgl)
{txt}(263 missing values generated)

{com}. gen log_cisbcarot=log(maternalcisbcarotenemcgl)
{txt}(266 missing values generated)

{com}. gen log_totalbcarot=log(maternaltotalbcarotenemcgl)
{txt}(263 missing values generated)

{com}. 
. *Performing exploratory regression adjustments
. 
. mlogit htncategoryaccaha log_acar i.par bmi, vce(robust) rrr

{res}{txt}Iteration 0:{space 2}Log pseudolikelihood = {res:-533.26118}  
Iteration 1:{space 2}Log pseudolikelihood = {res:-519.85054}  
Iteration 2:{space 2}Log pseudolikelihood = {res:-517.95585}  
Iteration 3:{space 2}Log pseudolikelihood = {res:-517.94794}  
Iteration 4:{space 2}Log pseudolikelihood = {res:-517.94794}  
{res}
{txt}{col 1}Multinomial logistic regression{col 57}{lalign 13:Number of obs}{col 70} = {res}{ralign 6:460}
{txt}{col 57}{lalign 13:Wald chi2({res:12})}{col 70} = {res}{ralign 6:30.53}
{txt}{col 57}{lalign 13:Prob > chi2}{col 70} = {res}{ralign 6:0.0023}
{txt}{col 1}{lalign 20:Log pseudolikelihood}{col 21} = {res}{ralign 10:-517.94794}{txt}{col 57}{lalign 13:Pseudo R2}{col 70} = {res}{ralign 6:0.0287}

{txt}{hline 13}{c TT}{hline 11}{hline 11}{hline 9}{hline 8}{hline 13}{hline 12}
{col 14}{c |}{col 26}    Robust
{col 1}htncategor~a{col 14}{c |}        RRR{col 26}   std. err.{col 38}      z{col 46}   P>|z|{col 54}     [95% con{col 67}f. interval]
{hline 13}{c +}{hline 11}{hline 11}{hline 9}{hline 8}{hline 13}{hline 12}
{col 1}{res}NT          {col 14}{txt}{c |}  (base outcome)
{hline 13}{c +}{hline 11}{hline 11}{hline 9}{hline 8}{hline 13}{hline 12}
{res}CH           {txt}{c |}
{space 4}log_acar {c |}{col 14}{res}{space 2} 1.046728{col 26}{space 2} .1186284{col 37}{space 1}    0.40{col 46}{space 3}0.687{col 54}{space 4} .8382329{col 67}{space 3} 1.307081
{txt}{space 12} {c |}
{space 9}par {c |}
Primiparous  {c |}{col 14}{res}{space 2} 2.010763{col 26}{space 2} 1.178046{col 37}{space 1}    1.19{col 46}{space 3}0.233{col 54}{space 4}  .637775{col 67}{space 3} 6.339489
{txt}Multiparous  {c |}{col 14}{res}{space 2} 1.379064{col 26}{space 2} .7810604{col 37}{space 1}    0.57{col 46}{space 3}0.570{col 54}{space 4} .4544537{col 67}{space 3} 4.184845
{txt}{space 12} {c |}
{space 9}bmi {c |}{col 14}{res}{space 2} 1.002751{col 26}{space 2} .0245639{col 37}{space 1}    0.11{col 46}{space 3}0.911{col 54}{space 4} .9557444{col 67}{space 3}  1.05207
{txt}{space 7}_cons {c |}{col 14}{res}{space 2} .1097016{col 26}{space 2} .1343319{col 37}{space 1}   -1.80{col 46}{space 3}0.071{col 54}{space 4} .0099517{col 67}{space 3}  1.20928
{txt}{hline 13}{c +}{hline 11}{hline 11}{hline 9}{hline 8}{hline 13}{hline 12}
{res}GH           {txt}{c |}
{space 4}log_acar {c |}{col 14}{res}{space 2} .9423632{col 26}{space 2}  .091133{col 37}{space 1}   -0.61{col 46}{space 3}0.539{col 54}{space 4} .7796528{col 67}{space 3} 1.139031
{txt}{space 12} {c |}
{space 9}par {c |}
Primiparous  {c |}{col 14}{res}{space 2} 1.339334{col 26}{space 2} .5860585{col 37}{space 1}    0.67{col 46}{space 3}0.504{col 54}{space 4} .5681001{col 67}{space 3}  3.15757
{txt}Multiparous  {c |}{col 14}{res}{space 2} .9881236{col 26}{space 2} .4208363{col 37}{space 1}   -0.03{col 46}{space 3}0.978{col 54}{space 4} .4288341{col 67}{space 3} 2.276844
{txt}{space 12} {c |}
{space 9}bmi {c |}{col 14}{res}{space 2} 1.008171{col 26}{space 2}  .016947{col 37}{space 1}    0.48{col 46}{space 3}0.628{col 54}{space 4} .9754971{col 67}{space 3}  1.04194
{txt}{space 7}_cons {c |}{col 14}{res}{space 2} .3843762{col 26}{space 2}  .313863{col 37}{space 1}   -1.17{col 46}{space 3}0.242{col 54}{space 4} .0775723{col 67}{space 3} 1.904612
{txt}{hline 13}{c +}{hline 11}{hline 11}{hline 9}{hline 8}{hline 13}{hline 12}
{res}PE           {txt}{c |}
{space 4}log_acar {c |}{col 14}{res}{space 2} .8709484{col 26}{space 2}  .114985{col 37}{space 1}   -1.05{col 46}{space 3}0.295{col 54}{space 4} .6723795{col 67}{space 3} 1.128159
{txt}{space 12} {c |}
{space 9}par {c |}
Primiparous  {c |}{col 14}{res}{space 2} .6339383{col 26}{space 2} .3024359{col 37}{space 1}   -0.96{col 46}{space 3}0.339{col 54}{space 4}  .248863{col 67}{space 3} 1.614855
{txt}Multiparous  {c |}{col 14}{res}{space 2} .2966683{col 26}{space 2} .1373688{col 37}{space 1}   -2.62{col 46}{space 3}0.009{col 54}{space 4} .1197105{col 67}{space 3} .7352076
{txt}{space 12} {c |}
{space 9}bmi {c |}{col 14}{res}{space 2} 1.086619{col 26}{space 2} .0230365{col 37}{space 1}    3.92{col 46}{space 3}0.000{col 54}{space 4} 1.042394{col 67}{space 3} 1.132721
{txt}{space 7}_cons {c |}{col 14}{res}{space 2} .0734285{col 26}{space 2} .0810402{col 37}{space 1}   -2.37{col 46}{space 3}0.018{col 54}{space 4} .0084416{col 67}{space 3} .6387081
{txt}{hline 13}{c BT}{hline 11}{hline 11}{hline 9}{hline 8}{hline 13}{hline 12}
{p 0 6 2}Note: {bf:_cons} estimates baseline relative risk{txt} for each outcome{txt}.{p_end}

{com}. mlogit htncategoryaccaha log_bcar i.par bmi, vce(robust) rrr

{res}{txt}Iteration 0:{space 2}Log pseudolikelihood = {res:-533.26118}  
Iteration 1:{space 2}Log pseudolikelihood = {res:-519.89358}  
Iteration 2:{space 2}Log pseudolikelihood = {res: -517.9978}  
Iteration 3:{space 2}Log pseudolikelihood = {res: -517.9895}  
Iteration 4:{space 2}Log pseudolikelihood = {res: -517.9895}  
{res}
{txt}{col 1}Multinomial logistic regression{col 57}{lalign 13:Number of obs}{col 70} = {res}{ralign 6:460}
{txt}{col 57}{lalign 13:Wald chi2({res:12})}{col 70} = {res}{ralign 6:30.27}
{txt}{col 57}{lalign 13:Prob > chi2}{col 70} = {res}{ralign 6:0.0025}
{txt}{col 1}{lalign 20:Log pseudolikelihood}{col 21} = {res}{ralign 9:-517.9895}{txt}{col 57}{lalign 13:Pseudo R2}{col 70} = {res}{ralign 6:0.0286}

{txt}{hline 13}{c TT}{hline 11}{hline 11}{hline 9}{hline 8}{hline 13}{hline 12}
{col 14}{c |}{col 26}    Robust
{col 1}htncategor~a{col 14}{c |}        RRR{col 26}   std. err.{col 38}      z{col 46}   P>|z|{col 54}     [95% con{col 67}f. interval]
{hline 13}{c +}{hline 11}{hline 11}{hline 9}{hline 8}{hline 13}{hline 12}
{col 1}{res}NT          {col 14}{txt}{c |}  (base outcome)
{hline 13}{c +}{hline 11}{hline 11}{hline 9}{hline 8}{hline 13}{hline 12}
{res}CH           {txt}{c |}
{space 4}log_bcar {c |}{col 14}{res}{space 2} .9644702{col 26}{space 2} .1928146{col 37}{space 1}   -0.18{col 46}{space 3}0.856{col 54}{space 4} .6518064{col 67}{space 3} 1.427115
{txt}{space 12} {c |}
{space 9}par {c |}
Primiparous  {c |}{col 14}{res}{space 2} 2.016019{col 26}{space 2} 1.187626{col 37}{space 1}    1.19{col 46}{space 3}0.234{col 54}{space 4} .6354133{col 67}{space 3} 6.396359
{txt}Multiparous  {c |}{col 14}{res}{space 2} 1.396639{col 26}{space 2} .8025268{col 37}{space 1}    0.58{col 46}{space 3}0.561{col 54}{space 4}  .452869{col 67}{space 3} 4.307205
{txt}{space 12} {c |}
{space 9}bmi {c |}{col 14}{res}{space 2} 1.002438{col 26}{space 2} .0242224{col 37}{space 1}    0.10{col 46}{space 3}0.920{col 54}{space 4} .9560699{col 67}{space 3} 1.051056
{txt}{space 7}_cons {c |}{col 14}{res}{space 2} .1963666{col 26}{space 2} .3889679{col 37}{space 1}   -0.82{col 46}{space 3}0.411{col 54}{space 4} .0040456{col 67}{space 3} 9.531229
{txt}{hline 13}{c +}{hline 11}{hline 11}{hline 9}{hline 8}{hline 13}{hline 12}
{res}GH           {txt}{c |}
{space 4}log_bcar {c |}{col 14}{res}{space 2} .8521731{col 26}{space 2} .1372032{col 37}{space 1}   -0.99{col 46}{space 3}0.320{col 54}{space 4} .6215571{col 67}{space 3} 1.168354
{txt}{space 12} {c |}
{space 9}par {c |}
Primiparous  {c |}{col 14}{res}{space 2} 1.290412{col 26}{space 2} .5602381{col 37}{space 1}    0.59{col 46}{space 3}0.557{col 54}{space 4} .5510302{col 67}{space 3} 3.021909
{txt}Multiparous  {c |}{col 14}{res}{space 2} .9291516{col 26}{space 2} .3917644{col 37}{space 1}   -0.17{col 46}{space 3}0.862{col 54}{space 4} .4066201{col 67}{space 3} 2.123168
{txt}{space 12} {c |}
{space 9}bmi {c |}{col 14}{res}{space 2} 1.010639{col 26}{space 2} .0171536{col 37}{space 1}    0.62{col 46}{space 3}0.533{col 54}{space 4} .9775715{col 67}{space 3} 1.044825
{txt}{space 7}_cons {c |}{col 14}{res}{space 2} 1.013881{col 26}{space 2} 1.466688{col 37}{space 1}    0.01{col 46}{space 3}0.992{col 54}{space 4} .0595158{col 67}{space 3} 17.27197
{txt}{hline 13}{c +}{hline 11}{hline 11}{hline 9}{hline 8}{hline 13}{hline 12}
{res}PE           {txt}{c |}
{space 4}log_bcar {c |}{col 14}{res}{space 2} .7836136{col 26}{space 2} .1823451{col 37}{space 1}   -1.05{col 46}{space 3}0.295{col 54}{space 4} .4966259{col 67}{space 3} 1.236444
{txt}{space 12} {c |}
{space 9}par {c |}
Primiparous  {c |}{col 14}{res}{space 2} .6082044{col 26}{space 2} .2942722{col 37}{space 1}   -1.03{col 46}{space 3}0.304{col 54}{space 4} .2356168{col 67}{space 3} 1.569976
{txt}Multiparous  {c |}{col 14}{res}{space 2} .2711769{col 26}{space 2} .1276576{col 37}{space 1}   -2.77{col 46}{space 3}0.006{col 54}{space 4}  .107782{col 67}{space 3} .6822745
{txt}{space 12} {c |}
{space 9}bmi {c |}{col 14}{res}{space 2} 1.090855{col 26}{space 2} .0234823{col 37}{space 1}    4.04{col 46}{space 3}0.000{col 54}{space 4} 1.045787{col 67}{space 3} 1.137864
{txt}{space 7}_cons {c |}{col 14}{res}{space 2} .2409684{col 26}{space 2}  .498966{col 37}{space 1}   -0.69{col 46}{space 3}0.492{col 54}{space 4}  .004163{col 67}{space 3} 13.94818
{txt}{hline 13}{c BT}{hline 11}{hline 11}{hline 9}{hline 8}{hline 13}{hline 12}
{p 0 6 2}Note: {bf:_cons} estimates baseline relative risk{txt} for each outcome{txt}.{p_end}

{com}. mlogit htncategoryaccaha log_bcryp i.par bmi, vce(robust) rrr

{res}{txt}Iteration 0:{space 2}Log pseudolikelihood = {res:-533.26118}  
Iteration 1:{space 2}Log pseudolikelihood = {res:-520.22026}  
Iteration 2:{space 2}Log pseudolikelihood = {res:-518.35381}  
Iteration 3:{space 2}Log pseudolikelihood = {res:-518.34677}  
Iteration 4:{space 2}Log pseudolikelihood = {res:-518.34677}  
{res}
{txt}{col 1}Multinomial logistic regression{col 57}{lalign 13:Number of obs}{col 70} = {res}{ralign 6:460}
{txt}{col 57}{lalign 13:Wald chi2({res:12})}{col 70} = {res}{ralign 6:30.86}
{txt}{col 57}{lalign 13:Prob > chi2}{col 70} = {res}{ralign 6:0.0021}
{txt}{col 1}{lalign 20:Log pseudolikelihood}{col 21} = {res}{ralign 10:-518.34677}{txt}{col 57}{lalign 13:Pseudo R2}{col 70} = {res}{ralign 6:0.0280}

{txt}{hline 13}{c TT}{hline 11}{hline 11}{hline 9}{hline 8}{hline 13}{hline 12}
{col 14}{c |}{col 26}    Robust
{col 1}htncategor~a{col 14}{c |}        RRR{col 26}   std. err.{col 38}      z{col 46}   P>|z|{col 54}     [95% con{col 67}f. interval]
{hline 13}{c +}{hline 11}{hline 11}{hline 9}{hline 8}{hline 13}{hline 12}
{col 1}{res}NT          {col 14}{txt}{c |}  (base outcome)
{hline 13}{c +}{hline 11}{hline 11}{hline 9}{hline 8}{hline 13}{hline 12}
{res}CH           {txt}{c |}
{space 3}log_bcryp {c |}{col 14}{res}{space 2} .9080388{col 26}{space 2} .1390416{col 37}{space 1}   -0.63{col 46}{space 3}0.529{col 54}{space 4} .6726139{col 67}{space 3} 1.225866
{txt}{space 12} {c |}
{space 9}par {c |}
Primiparous  {c |}{col 14}{res}{space 2}  2.02633{col 26}{space 2} 1.185926{col 37}{space 1}    1.21{col 46}{space 3}0.228{col 54}{space 4} .6434837{col 67}{space 3} 6.380911
{txt}Multiparous  {c |}{col 14}{res}{space 2}  1.39382{col 26}{space 2} .7978227{col 37}{space 1}    0.58{col 46}{space 3}0.562{col 54}{space 4} .4539194{col 67}{space 3} 4.279909
{txt}{space 12} {c |}
{space 9}bmi {c |}{col 14}{res}{space 2}  1.00146{col 26}{space 2} .0243872{col 37}{space 1}    0.06{col 46}{space 3}0.952{col 54}{space 4} .9547847{col 67}{space 3} 1.050417
{txt}{space 7}_cons {c |}{col 14}{res}{space 2}   .23351{col 26}{space 2} .2721897{col 37}{space 1}   -1.25{col 46}{space 3}0.212{col 54}{space 4} .0237743{col 67}{space 3} 2.293527
{txt}{hline 13}{c +}{hline 11}{hline 11}{hline 9}{hline 8}{hline 13}{hline 12}
{res}GH           {txt}{c |}
{space 3}log_bcryp {c |}{col 14}{res}{space 2}   .88471{col 26}{space 2} .1219648{col 37}{space 1}   -0.89{col 46}{space 3}0.374{col 54}{space 4} .6752359{col 67}{space 3} 1.159168
{txt}{space 12} {c |}
{space 9}par {c |}
Primiparous  {c |}{col 14}{res}{space 2} 1.319703{col 26}{space 2} .5758074{col 37}{space 1}    0.64{col 46}{space 3}0.525{col 54}{space 4} .5611556{col 67}{space 3} 3.103623
{txt}Multiparous  {c |}{col 14}{res}{space 2}  .946891{col 26}{space 2} .3992795{col 37}{space 1}   -0.13{col 46}{space 3}0.897{col 54}{space 4} .4143528{col 67}{space 3} 2.163863
{txt}{space 12} {c |}
{space 9}bmi {c |}{col 14}{res}{space 2} 1.008142{col 26}{space 2} .0169939{col 37}{space 1}    0.48{col 46}{space 3}0.630{col 54}{space 4} .9753791{col 67}{space 3} 1.042006
{txt}{space 7}_cons {c |}{col 14}{res}{space 2} .4925258{col 26}{space 2}  .444346{col 37}{space 1}   -0.78{col 46}{space 3}0.432{col 54}{space 4} .0840414{col 67}{space 3} 2.886453
{txt}{hline 13}{c +}{hline 11}{hline 11}{hline 9}{hline 8}{hline 13}{hline 12}
{res}PE           {txt}{c |}
{space 3}log_bcryp {c |}{col 14}{res}{space 2} .9879661{col 26}{space 2}  .180416{col 37}{space 1}   -0.07{col 46}{space 3}0.947{col 54}{space 4} .6907185{col 67}{space 3} 1.413133
{txt}{space 12} {c |}
{space 9}par {c |}
Primiparous  {c |}{col 14}{res}{space 2} .6256204{col 26}{space 2} .3018794{col 37}{space 1}   -0.97{col 46}{space 3}0.331{col 54}{space 4} .2429866{col 67}{space 3} 1.610792
{txt}Multiparous  {c |}{col 14}{res}{space 2} .2858506{col 26}{space 2} .1330027{col 37}{space 1}   -2.69{col 46}{space 3}0.007{col 54}{space 4}  .114838{col 67}{space 3} .7115288
{txt}{space 12} {c |}
{space 9}bmi {c |}{col 14}{res}{space 2} 1.086963{col 26}{space 2} .0231394{col 37}{space 1}    3.92{col 46}{space 3}0.000{col 54}{space 4} 1.042544{col 67}{space 3} 1.133275
{txt}{space 7}_cons {c |}{col 14}{res}{space 2} .0351397{col 26}{space 2} .0435506{col 37}{space 1}   -2.70{col 46}{space 3}0.007{col 54}{space 4} .0030964{col 67}{space 3}  .398786
{txt}{hline 13}{c BT}{hline 11}{hline 11}{hline 9}{hline 8}{hline 13}{hline 12}
{p 0 6 2}Note: {bf:_cons} estimates baseline relative risk{txt} for each outcome{txt}.{p_end}

{com}. mlogit htncategoryaccaha log_lut i.par bmi, vce(robust) rrr

{res}{txt}Iteration 0:{space 2}Log pseudolikelihood = {res:-533.26118}  
Iteration 1:{space 2}Log pseudolikelihood = {res:-520.08401}  
Iteration 2:{space 2}Log pseudolikelihood = {res:-518.20144}  
Iteration 3:{space 2}Log pseudolikelihood = {res:-518.19435}  
Iteration 4:{space 2}Log pseudolikelihood = {res:-518.19435}  
{res}
{txt}{col 1}Multinomial logistic regression{col 57}{lalign 13:Number of obs}{col 70} = {res}{ralign 6:460}
{txt}{col 57}{lalign 13:Wald chi2({res:12})}{col 70} = {res}{ralign 6:32.17}
{txt}{col 57}{lalign 13:Prob > chi2}{col 70} = {res}{ralign 6:0.0013}
{txt}{col 1}{lalign 20:Log pseudolikelihood}{col 21} = {res}{ralign 10:-518.19435}{txt}{col 57}{lalign 13:Pseudo R2}{col 70} = {res}{ralign 6:0.0283}

{txt}{hline 13}{c TT}{hline 11}{hline 11}{hline 9}{hline 8}{hline 13}{hline 12}
{col 14}{c |}{col 26}    Robust
{col 1}htncategor~a{col 14}{c |}        RRR{col 26}   std. err.{col 38}      z{col 46}   P>|z|{col 54}     [95% con{col 67}f. interval]
{hline 13}{c +}{hline 11}{hline 11}{hline 9}{hline 8}{hline 13}{hline 12}
{col 1}{res}NT          {col 14}{txt}{c |}  (base outcome)
{hline 13}{c +}{hline 11}{hline 11}{hline 9}{hline 8}{hline 13}{hline 12}
{res}CH           {txt}{c |}
{space 5}log_lut {c |}{col 14}{res}{space 2} .9556155{col 26}{space 2} .1740972{col 37}{space 1}   -0.25{col 46}{space 3}0.803{col 54}{space 4} .6686648{col 67}{space 3} 1.365708
{txt}{space 12} {c |}
{space 9}par {c |}
Primiparous  {c |}{col 14}{res}{space 2}  2.02477{col 26}{space 2} 1.187971{col 37}{space 1}    1.20{col 46}{space 3}0.229{col 54}{space 4} .6411499{col 67}{space 3} 6.394285
{txt}Multiparous  {c |}{col 14}{res}{space 2}  1.40014{col 26}{space 2} .8019259{col 37}{space 1}    0.59{col 46}{space 3}0.557{col 54}{space 4}  .455668{col 67}{space 3} 4.302239
{txt}{space 12} {c |}
{space 9}bmi {c |}{col 14}{res}{space 2} 1.002342{col 26}{space 2} .0243071{col 37}{space 1}    0.10{col 46}{space 3}0.923{col 54}{space 4} .9558156{col 67}{space 3} 1.051133
{txt}{space 7}_cons {c |}{col 14}{res}{space 2} .2061143{col 26}{space 2} .3657567{col 37}{space 1}   -0.89{col 46}{space 3}0.373{col 54}{space 4} .0063624{col 67}{space 3} 6.677193
{txt}{hline 13}{c +}{hline 11}{hline 11}{hline 9}{hline 8}{hline 13}{hline 12}
{res}GH           {txt}{c |}
{space 5}log_lut {c |}{col 14}{res}{space 2} .8391947{col 26}{space 2} .1407075{col 37}{space 1}   -1.05{col 46}{space 3}0.296{col 54}{space 4} .6041463{col 67}{space 3} 1.165691
{txt}{space 12} {c |}
{space 9}par {c |}
Primiparous  {c |}{col 14}{res}{space 2} 1.312968{col 26}{space 2} .5683266{col 37}{space 1}    0.63{col 46}{space 3}0.529{col 54}{space 4} .5620901{col 67}{space 3} 3.066918
{txt}Multiparous  {c |}{col 14}{res}{space 2} .9398161{col 26}{space 2} .3945914{col 37}{space 1}   -0.15{col 46}{space 3}0.882{col 54}{space 4} .4127216{col 67}{space 3} 2.140073
{txt}{space 12} {c |}
{space 9}bmi {c |}{col 14}{res}{space 2} 1.009868{col 26}{space 2} .0170317{col 37}{space 1}    0.58{col 46}{space 3}0.560{col 54}{space 4} .9770321{col 67}{space 3} 1.043807
{txt}{space 7}_cons {c |}{col 14}{res}{space 2} 1.039187{col 26}{space 2}  1.48886{col 37}{space 1}    0.03{col 46}{space 3}0.979{col 54}{space 4}  .062685{col 67}{space 3} 17.22756
{txt}{hline 13}{c +}{hline 11}{hline 11}{hline 9}{hline 8}{hline 13}{hline 12}
{res}PE           {txt}{c |}
{space 5}log_lut {c |}{col 14}{res}{space 2} 1.034501{col 26}{space 2} .2525008{col 37}{space 1}    0.14{col 46}{space 3}0.889{col 54}{space 4} .6411653{col 67}{space 3} 1.669137
{txt}{space 12} {c |}
{space 9}par {c |}
Primiparous  {c |}{col 14}{res}{space 2} .6273313{col 26}{space 2}   .30327{col 37}{space 1}   -0.96{col 46}{space 3}0.335{col 54}{space 4} .2432213{col 67}{space 3} 1.618051
{txt}Multiparous  {c |}{col 14}{res}{space 2} .2874736{col 26}{space 2} .1356712{col 37}{space 1}   -2.64{col 46}{space 3}0.008{col 54}{space 4} .1139933{col 67}{space 3} .7249643
{txt}{space 12} {c |}
{space 9}bmi {c |}{col 14}{res}{space 2} 1.086714{col 26}{space 2} .0231406{col 37}{space 1}    3.91{col 46}{space 3}0.000{col 54}{space 4} 1.042293{col 67}{space 3} 1.133029
{txt}{space 7}_cons {c |}{col 14}{res}{space 2} .0255186{col 26}{space 2} .0516278{col 37}{space 1}   -1.81{col 46}{space 3}0.070{col 54}{space 4} .0004839{col 67}{space 3} 1.345732
{txt}{hline 13}{c BT}{hline 11}{hline 11}{hline 9}{hline 8}{hline 13}{hline 12}
{p 0 6 2}Note: {bf:_cons} estimates baseline relative risk{txt} for each outcome{txt}.{p_end}

{com}. mlogit htncategoryaccaha log_lyco i.par bmi, vce(robust) rrr

{res}{txt}Iteration 0:{space 2}Log pseudolikelihood = {res:-532.67034}  
Iteration 1:{space 2}Log pseudolikelihood = {res:-519.93944}  
Iteration 2:{space 2}Log pseudolikelihood = {res:-518.08564}  
Iteration 3:{space 2}Log pseudolikelihood = {res:-518.07853}  
Iteration 4:{space 2}Log pseudolikelihood = {res:-518.07853}  
{res}
{txt}{col 1}Multinomial logistic regression{col 57}{lalign 13:Number of obs}{col 70} = {res}{ralign 6:459}
{txt}{col 57}{lalign 13:Wald chi2({res:12})}{col 70} = {res}{ralign 6:29.58}
{txt}{col 57}{lalign 13:Prob > chi2}{col 70} = {res}{ralign 6:0.0032}
{txt}{col 1}{lalign 20:Log pseudolikelihood}{col 21} = {res}{ralign 10:-518.07853}{txt}{col 57}{lalign 13:Pseudo R2}{col 70} = {res}{ralign 6:0.0274}

{txt}{hline 13}{c TT}{hline 11}{hline 11}{hline 9}{hline 8}{hline 13}{hline 12}
{col 14}{c |}{col 26}    Robust
{col 1}htncategor~a{col 14}{c |}        RRR{col 26}   std. err.{col 38}      z{col 46}   P>|z|{col 54}     [95% con{col 67}f. interval]
{hline 13}{c +}{hline 11}{hline 11}{hline 9}{hline 8}{hline 13}{hline 12}
{col 1}{res}NT          {col 14}{txt}{c |}  (base outcome)
{hline 13}{c +}{hline 11}{hline 11}{hline 9}{hline 8}{hline 13}{hline 12}
{res}CH           {txt}{c |}
{space 4}log_lyco {c |}{col 14}{res}{space 2}  1.13771{col 26}{space 2} .2752325{col 37}{space 1}    0.53{col 46}{space 3}0.594{col 54}{space 4} .7081258{col 67}{space 3}   1.8279
{txt}{space 12} {c |}
{space 9}par {c |}
Primiparous  {c |}{col 14}{res}{space 2} 2.044241{col 26}{space 2} 1.204287{col 37}{space 1}    1.21{col 46}{space 3}0.225{col 54}{space 4} .6442864{col 67}{space 3} 6.486122
{txt}Multiparous  {c |}{col 14}{res}{space 2} 1.443861{col 26}{space 2} .8327721{col 37}{space 1}    0.64{col 46}{space 3}0.524{col 54}{space 4} .4662085{col 67}{space 3}  4.47168
{txt}{space 12} {c |}
{space 9}bmi {c |}{col 14}{res}{space 2} 1.001892{col 26}{space 2} .0243747{col 37}{space 1}    0.08{col 46}{space 3}0.938{col 54}{space 4} .9552392{col 67}{space 3} 1.050823
{txt}{space 7}_cons {c |}{col 14}{res}{space 2} .0484163{col 26}{space 2} .1062723{col 37}{space 1}   -1.38{col 46}{space 3}0.168{col 54}{space 4} .0006556{col 67}{space 3} 3.575642
{txt}{hline 13}{c +}{hline 11}{hline 11}{hline 9}{hline 8}{hline 13}{hline 12}
{res}GH           {txt}{c |}
{space 4}log_lyco {c |}{col 14}{res}{space 2} 1.018396{col 26}{space 2} .1827644{col 37}{space 1}    0.10{col 46}{space 3}0.919{col 54}{space 4} .7164028{col 67}{space 3} 1.447691
{txt}{space 12} {c |}
{space 9}par {c |}
Primiparous  {c |}{col 14}{res}{space 2} 1.322915{col 26}{space 2} .5788656{col 37}{space 1}    0.64{col 46}{space 3}0.522{col 54}{space 4} .5611428{col 67}{space 3} 3.118823
{txt}Multiparous  {c |}{col 14}{res}{space 2} .9688764{col 26}{space 2} .4101468{col 37}{space 1}   -0.07{col 46}{space 3}0.940{col 54}{space 4} .4226062{col 67}{space 3} 2.221267
{txt}{space 12} {c |}
{space 9}bmi {c |}{col 14}{res}{space 2} 1.008617{col 26}{space 2} .0168674{col 37}{space 1}    0.51{col 46}{space 3}0.608{col 54}{space 4} .9760938{col 67}{space 3} 1.042225
{txt}{space 7}_cons {c |}{col 14}{res}{space 2} .2328311{col 26}{space 2} .3990352{col 37}{space 1}   -0.85{col 46}{space 3}0.395{col 54}{space 4}  .008095{col 67}{space 3} 6.696754
{txt}{hline 13}{c +}{hline 11}{hline 11}{hline 9}{hline 8}{hline 13}{hline 12}
{res}PE           {txt}{c |}
{space 4}log_lyco {c |}{col 14}{res}{space 2} 1.093706{col 26}{space 2} .2201493{col 37}{space 1}    0.44{col 46}{space 3}0.656{col 54}{space 4} .7371643{col 67}{space 3} 1.622695
{txt}{space 12} {c |}
{space 9}par {c |}
Primiparous  {c |}{col 14}{res}{space 2}  .631224{col 26}{space 2} .3054201{col 37}{space 1}   -0.95{col 46}{space 3}0.342{col 54}{space 4} .2445267{col 67}{space 3} 1.629448
{txt}Multiparous  {c |}{col 14}{res}{space 2}  .291555{col 26}{space 2} .1361975{col 37}{space 1}   -2.64{col 46}{space 3}0.008{col 54}{space 4} .1167048{col 67}{space 3} .7283703
{txt}{space 12} {c |}
{space 9}bmi {c |}{col 14}{res}{space 2} 1.086771{col 26}{space 2} .0230179{col 37}{space 1}    3.93{col 46}{space 3}0.000{col 54}{space 4}  1.04258{col 67}{space 3} 1.132834
{txt}{space 7}_cons {c |}{col 14}{res}{space 2} .0154956{col 26}{space 2} .0288112{col 37}{space 1}   -2.24{col 46}{space 3}0.025{col 54}{space 4} .0004051{col 67}{space 3} .5927327
{txt}{hline 13}{c BT}{hline 11}{hline 11}{hline 9}{hline 8}{hline 13}{hline 12}
{p 0 6 2}Note: {bf:_cons} estimates baseline relative risk{txt} for each outcome{txt}.{p_end}

{com}. 
. mlogit htncategoryaccaha log_lutzea i.par bmi, vce(robust) rrr

{res}{txt}Iteration 0:{space 2}Log pseudolikelihood = {res:-226.42425}  
Iteration 1:{space 2}Log pseudolikelihood = {res:-219.02664}  
Iteration 2:{space 2}Log pseudolikelihood = {res:-217.04929}  
Iteration 3:{space 2}Log pseudolikelihood = {res:-216.99382}  
Iteration 4:{space 2}Log pseudolikelihood = {res:-216.99369}  
Iteration 5:{space 2}Log pseudolikelihood = {res:-216.99369}  
{res}
{txt}{col 1}Multinomial logistic regression{col 57}{lalign 13:Number of obs}{col 70} = {res}{ralign 6:210}
{txt}{col 57}{lalign 13:Wald chi2({res:12})}{col 70} = {res}{ralign 6:19.69}
{txt}{col 57}{lalign 13:Prob > chi2}{col 70} = {res}{ralign 6:0.0732}
{txt}{col 1}{lalign 20:Log pseudolikelihood}{col 21} = {res}{ralign 10:-216.99369}{txt}{col 57}{lalign 13:Pseudo R2}{col 70} = {res}{ralign 6:0.0416}

{txt}{hline 13}{c TT}{hline 11}{hline 11}{hline 9}{hline 8}{hline 13}{hline 12}
{col 14}{c |}{col 26}    Robust
{col 1}htncategor~a{col 14}{c |}        RRR{col 26}   std. err.{col 38}      z{col 46}   P>|z|{col 54}     [95% con{col 67}f. interval]
{hline 13}{c +}{hline 11}{hline 11}{hline 9}{hline 8}{hline 13}{hline 12}
{col 1}{res}NT          {col 14}{txt}{c |}  (base outcome)
{hline 13}{c +}{hline 11}{hline 11}{hline 9}{hline 8}{hline 13}{hline 12}
{res}CH           {txt}{c |}
{space 2}log_lutzea {c |}{col 14}{res}{space 2} .6805182{col 26}{space 2} .3014261{col 37}{space 1}   -0.87{col 46}{space 3}0.385{col 54}{space 4} .2856352{col 67}{space 3} 1.621316
{txt}{space 12} {c |}
{space 9}par {c |}
Primiparous  {c |}{col 14}{res}{space 2}  .639097{col 26}{space 2} .5831394{col 37}{space 1}   -0.49{col 46}{space 3}0.624{col 54}{space 4} .1068794{col 67}{space 3} 3.821549
{txt}Multiparous  {c |}{col 14}{res}{space 2} .4549045{col 26}{space 2} .4064363{col 37}{space 1}   -0.88{col 46}{space 3}0.378{col 54}{space 4} .0789607{col 67}{space 3} 2.620775
{txt}{space 12} {c |}
{space 9}bmi {c |}{col 14}{res}{space 2} .9489034{col 26}{space 2}  .037518{col 37}{space 1}   -1.33{col 46}{space 3}0.185{col 54}{space 4} .8781464{col 67}{space 3} 1.025362
{txt}{space 7}_cons {c |}{col 14}{res}{space 2}    13.88{col 26}{space 2} 39.66783{col 37}{space 1}    0.92{col 46}{space 3}0.357{col 54}{space 4} .0512542{col 67}{space 3} 3758.802
{txt}{hline 13}{c +}{hline 11}{hline 11}{hline 9}{hline 8}{hline 13}{hline 12}
{res}GH           {txt}{c |}
{space 2}log_lutzea {c |}{col 14}{res}{space 2} 1.311888{col 26}{space 2} .5227942{col 37}{space 1}    0.68{col 46}{space 3}0.496{col 54}{space 4} .6007427{col 67}{space 3}  2.86487
{txt}{space 12} {c |}
{space 9}par {c |}
Primiparous  {c |}{col 14}{res}{space 2} 1.760734{col 26}{space 2} 2.050802{col 37}{space 1}    0.49{col 46}{space 3}0.627{col 54}{space 4} .1795822{col 67}{space 3} 17.26332
{txt}Multiparous  {c |}{col 14}{res}{space 2} 1.304463{col 26}{space 2} 1.513077{col 37}{space 1}    0.23{col 46}{space 3}0.819{col 54}{space 4} .1343084{col 67}{space 3} 12.66953
{txt}{space 12} {c |}
{space 9}bmi {c |}{col 14}{res}{space 2} 1.027742{col 26}{space 2} .0289267{col 37}{space 1}    0.97{col 46}{space 3}0.331{col 54}{space 4} .9725818{col 67}{space 3}  1.08603
{txt}{space 7}_cons {c |}{col 14}{res}{space 2} .0298431{col 26}{space 2} .0799526{col 37}{space 1}   -1.31{col 46}{space 3}0.190{col 54}{space 4} .0001565{col 67}{space 3} 5.692416
{txt}{hline 13}{c +}{hline 11}{hline 11}{hline 9}{hline 8}{hline 13}{hline 12}
{res}PE           {txt}{c |}
{space 2}log_lutzea {c |}{col 14}{res}{space 2} .6745018{col 26}{space 2}  .445541{col 37}{space 1}   -0.60{col 46}{space 3}0.551{col 54}{space 4} .1848091{col 67}{space 3} 2.461744
{txt}{space 12} {c |}
{space 9}par {c |}
Primiparous  {c |}{col 14}{res}{space 2} .1219239{col 26}{space 2} .1156102{col 37}{space 1}   -2.22{col 46}{space 3}0.026{col 54}{space 4} .0190093{col 67}{space 3} .7820093
{txt}Multiparous  {c |}{col 14}{res}{space 2} .0483368{col 26}{space 2} .0471404{col 37}{space 1}   -3.11{col 46}{space 3}0.002{col 54}{space 4} .0071474{col 67}{space 3} .3268962
{txt}{space 12} {c |}
{space 9}bmi {c |}{col 14}{res}{space 2} 1.099968{col 26}{space 2} .0557894{col 37}{space 1}    1.88{col 46}{space 3}0.060{col 54}{space 4} .9958823{col 67}{space 3} 1.214933
{txt}{space 7}_cons {c |}{col 14}{res}{space 2} .4207079{col 26}{space 2} 1.760329{col 37}{space 1}   -0.21{col 46}{space 3}0.836{col 54}{space 4} .0001154{col 67}{space 3} 1533.149
{txt}{hline 13}{c BT}{hline 11}{hline 11}{hline 9}{hline 8}{hline 13}{hline 12}
{p 0 6 2}Note: {bf:_cons} estimates baseline relative risk{txt} for each outcome{txt}.{p_end}

{com}. mlogit htncategoryaccaha log_bcrypto i.par bmi, vce(robust) rrr

{res}{txt}Iteration 0:{space 2}Log pseudolikelihood = {res:-226.42425}  
Iteration 1:{space 2}Log pseudolikelihood = {res:-219.13239}  
Iteration 2:{space 2}Log pseudolikelihood = {res:-217.22786}  
Iteration 3:{space 2}Log pseudolikelihood = {res:-217.17477}  
Iteration 4:{space 2}Log pseudolikelihood = {res:-217.17468}  
Iteration 5:{space 2}Log pseudolikelihood = {res:-217.17468}  
{res}
{txt}{col 1}Multinomial logistic regression{col 57}{lalign 13:Number of obs}{col 70} = {res}{ralign 6:210}
{txt}{col 57}{lalign 13:Wald chi2({res:12})}{col 70} = {res}{ralign 6:24.88}
{txt}{col 57}{lalign 13:Prob > chi2}{col 70} = {res}{ralign 6:0.0154}
{txt}{col 1}{lalign 20:Log pseudolikelihood}{col 21} = {res}{ralign 10:-217.17468}{txt}{col 57}{lalign 13:Pseudo R2}{col 70} = {res}{ralign 6:0.0409}

{txt}{hline 13}{c TT}{hline 11}{hline 11}{hline 9}{hline 8}{hline 13}{hline 12}
{col 14}{c |}{col 26}    Robust
{col 1}htncategor~a{col 14}{c |}        RRR{col 26}   std. err.{col 38}      z{col 46}   P>|z|{col 54}     [95% con{col 67}f. interval]
{hline 13}{c +}{hline 11}{hline 11}{hline 9}{hline 8}{hline 13}{hline 12}
{col 1}{res}NT          {col 14}{txt}{c |}  (base outcome)
{hline 13}{c +}{hline 11}{hline 11}{hline 9}{hline 8}{hline 13}{hline 12}
{res}CH           {txt}{c |}
{space 1}log_bcrypto {c |}{col 14}{res}{space 2} .9421046{col 26}{space 2}  .314707{col 37}{space 1}   -0.18{col 46}{space 3}0.858{col 54}{space 4} .4895061{col 67}{space 3} 1.813177
{txt}{space 12} {c |}
{space 9}par {c |}
Primiparous  {c |}{col 14}{res}{space 2} .6056183{col 26}{space 2}  .560242{col 37}{space 1}   -0.54{col 46}{space 3}0.588{col 54}{space 4} .0988039{col 67}{space 3} 3.712135
{txt}Multiparous  {c |}{col 14}{res}{space 2} .4374558{col 26}{space 2} .3948233{col 37}{space 1}   -0.92{col 46}{space 3}0.360{col 54}{space 4} .0745911{col 67}{space 3} 2.565555
{txt}{space 12} {c |}
{space 9}bmi {c |}{col 14}{res}{space 2} .9542155{col 26}{space 2}  .036687{col 37}{space 1}   -1.22{col 46}{space 3}0.223{col 54}{space 4} .8849527{col 67}{space 3} 1.028899
{txt}{space 7}_cons {c |}{col 14}{res}{space 2} 2.147242{col 26}{space 2} 4.576207{col 37}{space 1}    0.36{col 46}{space 3}0.720{col 54}{space 4} .0329457{col 67}{space 3} 139.9469
{txt}{hline 13}{c +}{hline 11}{hline 11}{hline 9}{hline 8}{hline 13}{hline 12}
{res}GH           {txt}{c |}
{space 1}log_bcrypto {c |}{col 14}{res}{space 2} 1.170721{col 26}{space 2} .3656324{col 37}{space 1}    0.50{col 46}{space 3}0.614{col 54}{space 4} .6347626{col 67}{space 3} 2.159213
{txt}{space 12} {c |}
{space 9}par {c |}
Primiparous  {c |}{col 14}{res}{space 2}  1.81266{col 26}{space 2} 2.091399{col 37}{space 1}    0.52{col 46}{space 3}0.606{col 54}{space 4} .1888961{col 67}{space 3} 17.39441
{txt}Multiparous  {c |}{col 14}{res}{space 2} 1.321353{col 26}{space 2} 1.515411{col 37}{space 1}    0.24{col 46}{space 3}0.808{col 54}{space 4} .1395747{col 67}{space 3} 12.50924
{txt}{space 12} {c |}
{space 9}bmi {c |}{col 14}{res}{space 2} 1.024973{col 26}{space 2} .0281035{col 37}{space 1}    0.90{col 46}{space 3}0.368{col 54}{space 4} .9713451{col 67}{space 3} 1.081562
{txt}{space 7}_cons {c |}{col 14}{res}{space 2}  .063376{col 26}{space 2} .1181618{col 37}{space 1}   -1.48{col 46}{space 3}0.139{col 54}{space 4} .0016402{col 67}{space 3} 2.448795
{txt}{hline 13}{c +}{hline 11}{hline 11}{hline 9}{hline 8}{hline 13}{hline 12}
{res}PE           {txt}{c |}
{space 1}log_bcrypto {c |}{col 14}{res}{space 2} .6329262{col 26}{space 2} .2753334{col 37}{space 1}   -1.05{col 46}{space 3}0.293{col 54}{space 4} .2698151{col 67}{space 3} 1.484704
{txt}{space 12} {c |}
{space 9}par {c |}
Primiparous  {c |}{col 14}{res}{space 2} .1221187{col 26}{space 2} .1169181{col 37}{space 1}   -2.20{col 46}{space 3}0.028{col 54}{space 4} .0186995{col 67}{space 3} .7975059
{txt}Multiparous  {c |}{col 14}{res}{space 2} .0508235{col 26}{space 2} .0500535{col 37}{space 1}   -3.03{col 46}{space 3}0.002{col 54}{space 4} .0073749{col 67}{space 3} .3502434
{txt}{space 12} {c |}
{space 9}bmi {c |}{col 14}{res}{space 2} 1.099651{col 26}{space 2} .0577858{col 37}{space 1}    1.81{col 46}{space 3}0.071{col 54}{space 4} .9920306{col 67}{space 3} 1.218948
{txt}{space 7}_cons {c |}{col 14}{res}{space 2} .4395399{col 26}{space 2} 1.344757{col 37}{space 1}   -0.27{col 46}{space 3}0.788{col 54}{space 4} .0010934{col 67}{space 3} 176.6933
{txt}{hline 13}{c BT}{hline 11}{hline 11}{hline 9}{hline 8}{hline 13}{hline 12}
{p 0 6 2}Note: {bf:_cons} estimates baseline relative risk{txt} for each outcome{txt}.{p_end}

{com}. mlogit htncategoryaccaha log_translyco i.par bmi, vce(robust) rrr

{res}{txt}Iteration 0:{space 2}Log pseudolikelihood = {res:-226.42425}  
Iteration 1:{space 2}Log pseudolikelihood = {res:-219.28968}  
Iteration 2:{space 2}Log pseudolikelihood = {res: -217.3586}  
Iteration 3:{space 2}Log pseudolikelihood = {res:-217.30557}  
Iteration 4:{space 2}Log pseudolikelihood = {res:-217.30548}  
Iteration 5:{space 2}Log pseudolikelihood = {res:-217.30548}  
{res}
{txt}{col 1}Multinomial logistic regression{col 57}{lalign 13:Number of obs}{col 70} = {res}{ralign 6:210}
{txt}{col 57}{lalign 13:Wald chi2({res:12})}{col 70} = {res}{ralign 6:18.91}
{txt}{col 57}{lalign 13:Prob > chi2}{col 70} = {res}{ralign 6:0.0907}
{txt}{col 1}{lalign 20:Log pseudolikelihood}{col 21} = {res}{ralign 10:-217.30548}{txt}{col 57}{lalign 13:Pseudo R2}{col 70} = {res}{ralign 6:0.0403}

{txt}{hline 14}{c TT}{hline 11}{hline 11}{hline 9}{hline 8}{hline 13}{hline 12}
{col 15}{c |}{col 27}    Robust
{col 1}htncategory~a{col 15}{c |}        RRR{col 27}   std. err.{col 39}      z{col 47}   P>|z|{col 55}     [95% con{col 68}f. interval]
{hline 14}{c +}{hline 11}{hline 11}{hline 9}{hline 8}{hline 13}{hline 12}
{col 1}{res}NT           {col 15}{txt}{c |}  (base outcome)
{hline 14}{c +}{hline 11}{hline 11}{hline 9}{hline 8}{hline 13}{hline 12}
{res}CH            {txt}{c |}
log_translyco {c |}{col 15}{res}{space 2} 1.066336{col 27}{space 2} .3419323{col 38}{space 1}    0.20{col 47}{space 3}0.841{col 55}{space 4} .5687839{col 68}{space 3} 1.999131
{txt}{space 13} {c |}
{space 10}par {c |}
{space 1}Primiparous  {c |}{col 15}{res}{space 2} .5959152{col 27}{space 2} .5610294{col 38}{space 1}   -0.55{col 47}{space 3}0.582{col 55}{space 4} .0941485{col 68}{space 3} 3.771859
{txt}{space 1}Multiparous  {c |}{col 15}{res}{space 2} .4266867{col 27}{space 2} .3943442{col 38}{space 1}   -0.92{col 47}{space 3}0.357{col 55}{space 4} .0697313{col 68}{space 3} 2.610901
{txt}{space 13} {c |}
{space 10}bmi {c |}{col 15}{res}{space 2} .9552258{col 27}{space 2} .0369733{col 38}{space 1}   -1.18{col 47}{space 3}0.237{col 55}{space 4}   .88544{col 68}{space 3} 1.030512
{txt}{space 8}_cons {c |}{col 15}{res}{space 2} 1.122184{col 27}{space 2} 2.227185{col 38}{space 1}    0.06{col 47}{space 3}0.954{col 55}{space 4} .0229454{col 68}{space 3} 54.88242
{txt}{hline 14}{c +}{hline 11}{hline 11}{hline 9}{hline 8}{hline 13}{hline 12}
{res}GH            {txt}{c |}
log_translyco {c |}{col 15}{res}{space 2} 1.335151{col 27}{space 2} .4333159{col 38}{space 1}    0.89{col 47}{space 3}0.373{col 55}{space 4} .7067689{col 68}{space 3} 2.522221
{txt}{space 13} {c |}
{space 10}par {c |}
{space 1}Primiparous  {c |}{col 15}{res}{space 2} 1.813513{col 27}{space 2} 2.111586{col 38}{space 1}    0.51{col 47}{space 3}0.609{col 55}{space 4} .1851031{col 68}{space 3} 17.76755
{txt}{space 1}Multiparous  {c |}{col 15}{res}{space 2} 1.277148{col 27}{space 2}  1.47527{col 38}{space 1}    0.21{col 47}{space 3}0.832{col 55}{space 4} .1327376{col 68}{space 3}  12.2882
{txt}{space 13} {c |}
{space 10}bmi {c |}{col 15}{res}{space 2} 1.024335{col 27}{space 2}  .028022{col 38}{space 1}    0.88{col 47}{space 3}0.379{col 55}{space 4}  .970859{col 68}{space 3} 1.080756
{txt}{space 8}_cons {c |}{col 15}{res}{space 2} .0280648{col 27}{space 2} .0636354{col 38}{space 1}   -1.58{col 47}{space 3}0.115{col 55}{space 4} .0003297{col 68}{space 3} 2.388995
{txt}{hline 14}{c +}{hline 11}{hline 11}{hline 9}{hline 8}{hline 13}{hline 12}
{res}PE            {txt}{c |}
log_translyco {c |}{col 15}{res}{space 2} .8286835{col 27}{space 2} .3746249{col 38}{space 1}   -0.42{col 47}{space 3}0.678{col 55}{space 4}  .341652{col 68}{space 3} 2.009988
{txt}{space 13} {c |}
{space 10}par {c |}
{space 1}Primiparous  {c |}{col 15}{res}{space 2}  .109854{col 27}{space 2} .1043423{col 38}{space 1}   -2.33{col 47}{space 3}0.020{col 55}{space 4} .0170735{col 68}{space 3} .7068219
{txt}{space 1}Multiparous  {c |}{col 15}{res}{space 2} .0459754{col 27}{space 2} .0436935{col 38}{space 1}   -3.24{col 47}{space 3}0.001{col 55}{space 4} .0071379{col 68}{space 3} .2961276
{txt}{space 13} {c |}
{space 10}bmi {c |}{col 15}{res}{space 2} 1.108564{col 27}{space 2} .0537087{col 38}{space 1}    2.13{col 47}{space 3}0.033{col 55}{space 4}  1.00814{col 68}{space 3} 1.218991
{txt}{space 8}_cons {c |}{col 15}{res}{space 2} .1256309{col 27}{space 2} .3461012{col 38}{space 1}   -0.75{col 47}{space 3}0.451{col 55}{space 4} .0005677{col 68}{space 3} 27.80205
{txt}{hline 14}{c BT}{hline 11}{hline 11}{hline 9}{hline 8}{hline 13}{hline 12}
{p 0 6 2}Note: {bf:_cons} estimates baseline relative risk{txt} for each outcome{txt}.{p_end}

{com}. mlogit htncategoryaccaha log_cislyco i.par bmi, vce(robust) rrr

{res}{txt}Iteration 0:{space 2}Log pseudolikelihood = {res:-226.42425}  
Iteration 1:{space 2}Log pseudolikelihood = {res:-219.33748}  
Iteration 2:{space 2}Log pseudolikelihood = {res:-217.45312}  
Iteration 3:{space 2}Log pseudolikelihood = {res:-217.40229}  
Iteration 4:{space 2}Log pseudolikelihood = {res:-217.40217}  
Iteration 5:{space 2}Log pseudolikelihood = {res:-217.40217}  
{res}
{txt}{col 1}Multinomial logistic regression{col 57}{lalign 13:Number of obs}{col 70} = {res}{ralign 6:210}
{txt}{col 57}{lalign 13:Wald chi2({res:12})}{col 70} = {res}{ralign 6:19.02}
{txt}{col 57}{lalign 13:Prob > chi2}{col 70} = {res}{ralign 6:0.0880}
{txt}{col 1}{lalign 20:Log pseudolikelihood}{col 21} = {res}{ralign 10:-217.40217}{txt}{col 57}{lalign 13:Pseudo R2}{col 70} = {res}{ralign 6:0.0398}

{txt}{hline 13}{c TT}{hline 11}{hline 11}{hline 9}{hline 8}{hline 13}{hline 12}
{col 14}{c |}{col 26}    Robust
{col 1}htncategor~a{col 14}{c |}        RRR{col 26}   std. err.{col 38}      z{col 46}   P>|z|{col 54}     [95% con{col 67}f. interval]
{hline 13}{c +}{hline 11}{hline 11}{hline 9}{hline 8}{hline 13}{hline 12}
{col 1}{res}NT          {col 14}{txt}{c |}  (base outcome)
{hline 13}{c +}{hline 11}{hline 11}{hline 9}{hline 8}{hline 13}{hline 12}
{res}CH           {txt}{c |}
{space 1}log_cislyco {c |}{col 14}{res}{space 2} 1.185962{col 26}{space 2} .3649639{col 37}{space 1}    0.55{col 46}{space 3}0.579{col 54}{space 4} .6488213{col 67}{space 3} 2.167787
{txt}{space 12} {c |}
{space 9}par {c |}
Primiparous  {c |}{col 14}{res}{space 2} .5857409{col 26}{space 2} .5540798{col 37}{space 1}   -0.57{col 46}{space 3}0.572{col 54}{space 4} .0917306{col 67}{space 3} 3.740219
{txt}Multiparous  {c |}{col 14}{res}{space 2} .4146706{col 26}{space 2} .3847524{col 37}{space 1}   -0.95{col 46}{space 3}0.343{col 54}{space 4} .0672846{col 67}{space 3}  2.55559
{txt}{space 12} {c |}
{space 9}bmi {c |}{col 14}{res}{space 2} .9565904{col 26}{space 2} .0366394{col 37}{space 1}   -1.16{col 46}{space 3}0.247{col 54}{space 4} .8874078{col 67}{space 3} 1.031167
{txt}{space 7}_cons {c |}{col 14}{res}{space 2} .6191262{col 26}{space 2} 1.181218{col 37}{space 1}   -0.25{col 46}{space 3}0.802{col 54}{space 4}  .014716{col 67}{space 3} 26.04767
{txt}{hline 13}{c +}{hline 11}{hline 11}{hline 9}{hline 8}{hline 13}{hline 12}
{res}GH           {txt}{c |}
{space 1}log_cislyco {c |}{col 14}{res}{space 2} 1.345341{col 26}{space 2}  .470128{col 37}{space 1}    0.85{col 46}{space 3}0.396{col 54}{space 4} .6782361{col 67}{space 3} 2.668602
{txt}{space 12} {c |}
{space 9}par {c |}
Primiparous  {c |}{col 14}{res}{space 2} 1.789303{col 26}{space 2} 2.084772{col 37}{space 1}    0.50{col 46}{space 3}0.618{col 54}{space 4} .1823572{col 67}{space 3} 17.55679
{txt}Multiparous  {c |}{col 14}{res}{space 2} 1.262663{col 26}{space 2} 1.460025{col 37}{space 1}    0.20{col 46}{space 3}0.840{col 54}{space 4} .1309297{col 67}{space 3}  12.1769
{txt}{space 12} {c |}
{space 9}bmi {c |}{col 14}{res}{space 2} 1.025859{col 26}{space 2} .0280978{col 37}{space 1}    0.93{col 46}{space 3}0.351{col 54}{space 4} .9722404{col 67}{space 3} 1.082434
{txt}{space 7}_cons {c |}{col 14}{res}{space 2} .0267194{col 26}{space 2} .0636329{col 37}{space 1}   -1.52{col 46}{space 3}0.128{col 54}{space 4}  .000251{col 67}{space 3} 2.844368
{txt}{hline 13}{c +}{hline 11}{hline 11}{hline 9}{hline 8}{hline 13}{hline 12}
{res}PE           {txt}{c |}
{space 1}log_cislyco {c |}{col 14}{res}{space 2} 1.056881{col 26}{space 2} .5129329{col 37}{space 1}    0.11{col 46}{space 3}0.909{col 54}{space 4} .4082394{col 67}{space 3} 2.736133
{txt}{space 12} {c |}
{space 9}par {c |}
Primiparous  {c |}{col 14}{res}{space 2} .1072664{col 26}{space 2} .1024355{col 37}{space 1}   -2.34{col 46}{space 3}0.019{col 54}{space 4} .0165043{col 67}{space 3} .6971569
{txt}Multiparous  {c |}{col 14}{res}{space 2}  .043977{col 26}{space 2} .0422804{col 37}{space 1}   -3.25{col 46}{space 3}0.001{col 54}{space 4} .0066813{col 67}{space 3} .2894595
{txt}{space 12} {c |}
{space 9}bmi {c |}{col 14}{res}{space 2} 1.109288{col 26}{space 2} .0540618{col 37}{space 1}    2.13{col 46}{space 3}0.033{col 54}{space 4} 1.008232{col 67}{space 3} 1.220472
{txt}{space 7}_cons {c |}{col 14}{res}{space 2} .0337324{col 26}{space 2} .1030772{col 37}{space 1}   -1.11{col 46}{space 3}0.267{col 54}{space 4} .0000845{col 67}{space 3} 13.46145
{txt}{hline 13}{c BT}{hline 11}{hline 11}{hline 9}{hline 8}{hline 13}{hline 12}
{p 0 6 2}Note: {bf:_cons} estimates baseline relative risk{txt} for each outcome{txt}.{p_end}

{com}. mlogit htncategoryaccaha log_totallyco i.par bmi, vce(robust) rrr

{res}{txt}Iteration 0:{space 2}Log pseudolikelihood = {res:-226.42425}  
Iteration 1:{space 2}Log pseudolikelihood = {res:-219.31793}  
Iteration 2:{space 2}Log pseudolikelihood = {res:-217.41353}  
Iteration 3:{space 2}Log pseudolikelihood = {res:-217.36173}  
Iteration 4:{space 2}Log pseudolikelihood = {res:-217.36165}  
Iteration 5:{space 2}Log pseudolikelihood = {res:-217.36165}  
{res}
{txt}{col 1}Multinomial logistic regression{col 57}{lalign 13:Number of obs}{col 70} = {res}{ralign 6:210}
{txt}{col 57}{lalign 13:Wald chi2({res:12})}{col 70} = {res}{ralign 6:18.92}
{txt}{col 57}{lalign 13:Prob > chi2}{col 70} = {res}{ralign 6:0.0904}
{txt}{col 1}{lalign 20:Log pseudolikelihood}{col 21} = {res}{ralign 10:-217.36165}{txt}{col 57}{lalign 13:Pseudo R2}{col 70} = {res}{ralign 6:0.0400}

{txt}{hline 14}{c TT}{hline 11}{hline 11}{hline 9}{hline 8}{hline 13}{hline 12}
{col 15}{c |}{col 27}    Robust
{col 1}htncategory~a{col 15}{c |}        RRR{col 27}   std. err.{col 39}      z{col 47}   P>|z|{col 55}     [95% con{col 68}f. interval]
{hline 14}{c +}{hline 11}{hline 11}{hline 9}{hline 8}{hline 13}{hline 12}
{col 1}{res}NT           {col 15}{txt}{c |}  (base outcome)
{hline 14}{c +}{hline 11}{hline 11}{hline 9}{hline 8}{hline 13}{hline 12}
{res}CH            {txt}{c |}
log_totallyco {c |}{col 15}{res}{space 2} 1.131335{col 27}{space 2} .3612771{col 38}{space 1}    0.39{col 47}{space 3}0.699{col 55}{space 4} .6050219{col 68}{space 3} 2.115492
{txt}{space 13} {c |}
{space 10}par {c |}
{space 1}Primiparous  {c |}{col 15}{res}{space 2} .5910427{col 27}{space 2} .5579007{col 38}{space 1}   -0.56{col 47}{space 3}0.577{col 55}{space 4} .0929282{col 68}{space 3} 3.759156
{txt}{space 1}Multiparous  {c |}{col 15}{res}{space 2} .4206028{col 27}{space 2} .3894949{col 38}{space 1}   -0.94{col 47}{space 3}0.350{col 55}{space 4} .0684898{col 68}{space 3} 2.582966
{txt}{space 13} {c |}
{space 10}bmi {c |}{col 15}{res}{space 2} .9558277{col 27}{space 2} .0367854{col 38}{space 1}   -1.17{col 47}{space 3}0.240{col 55}{space 4} .8863817{col 68}{space 3} 1.030715
{txt}{space 8}_cons {c |}{col 15}{res}{space 2} .7403018{col 27}{space 2} 1.579223{col 38}{space 1}   -0.14{col 47}{space 3}0.888{col 55}{space 4} .0113139{col 68}{space 3} 48.44011
{txt}{hline 14}{c +}{hline 11}{hline 11}{hline 9}{hline 8}{hline 13}{hline 12}
{res}GH            {txt}{c |}
log_totallyco {c |}{col 15}{res}{space 2} 1.350589{col 27}{space 2} .4649993{col 38}{space 1}    0.87{col 47}{space 3}0.383{col 55}{space 4} .6877964{col 68}{space 3} 2.652079
{txt}{space 13} {c |}
{space 10}par {c |}
{space 1}Primiparous  {c |}{col 15}{res}{space 2} 1.798052{col 27}{space 2} 2.094774{col 38}{space 1}    0.50{col 47}{space 3}0.615{col 55}{space 4} .1832869{col 68}{space 3} 17.63896
{txt}{space 1}Multiparous  {c |}{col 15}{res}{space 2} 1.267825{col 27}{space 2}  1.46541{col 38}{space 1}    0.21{col 47}{space 3}0.837{col 55}{space 4} .1315836{col 68}{space 3} 12.21566
{txt}{space 13} {c |}
{space 10}bmi {c |}{col 15}{res}{space 2} 1.025065{col 27}{space 2} .0280484{col 38}{space 1}    0.90{col 47}{space 3}0.366{col 55}{space 4} .9715392{col 68}{space 3}  1.08154
{txt}{space 8}_cons {c |}{col 15}{res}{space 2} .0213293{col 27}{space 2} .0546448{col 38}{space 1}   -1.50{col 47}{space 3}0.133{col 55}{space 4} .0001407{col 68}{space 3} 3.233854
{txt}{hline 14}{c +}{hline 11}{hline 11}{hline 9}{hline 8}{hline 13}{hline 12}
{res}PE            {txt}{c |}
log_totallyco {c |}{col 15}{res}{space 2} .9089508{col 27}{space 2} .4336923{col 38}{space 1}   -0.20{col 47}{space 3}0.841{col 55}{space 4} .3567814{col 68}{space 3}  2.31568
{txt}{space 13} {c |}
{space 10}par {c |}
{space 1}Primiparous  {c |}{col 15}{res}{space 2} .1095882{col 27}{space 2}  .104187{col 38}{space 1}   -2.33{col 47}{space 3}0.020{col 55}{space 4} .0170026{col 68}{space 3} .7063376
{txt}{space 1}Multiparous  {c |}{col 15}{res}{space 2} .0454592{col 27}{space 2} .0433697{col 38}{space 1}   -3.24{col 47}{space 3}0.001{col 55}{space 4} .0070072{col 68}{space 3} .2949166
{txt}{space 13} {c |}
{space 10}bmi {c |}{col 15}{res}{space 2} 1.108368{col 27}{space 2}  .053704{col 38}{space 1}    2.12{col 47}{space 3}0.034{col 55}{space 4} 1.007954{col 68}{space 3} 1.218786
{txt}{space 8}_cons {c |}{col 15}{res}{space 2} .0817918{col 27}{space 2} .2625357{col 38}{space 1}   -0.78{col 47}{space 3}0.435{col 55}{space 4} .0001515{col 68}{space 3} 44.14677
{txt}{hline 14}{c BT}{hline 11}{hline 11}{hline 9}{hline 8}{hline 13}{hline 12}
{p 0 6 2}Note: {bf:_cons} estimates baseline relative risk{txt} for each outcome{txt}.{p_end}

{com}. mlogit htncategoryaccaha log_acarot i.par bmi, vce(robust) rrr

{res}{txt}Iteration 0:{space 2}Log pseudolikelihood = {res:-226.42425}  
Iteration 1:{space 2}Log pseudolikelihood = {res:-225.37838}  
Iteration 2:{space 2}Log pseudolikelihood = {res:-221.11142}  
Iteration 3:{space 2}Log pseudolikelihood = {res:-217.38583}  
Iteration 4:{space 2}Log pseudolikelihood = {res:-215.95154}  
Iteration 5:{space 2}Log pseudolikelihood = {res:-215.86289}  
Iteration 6:{space 2}Log pseudolikelihood = {res:-215.86268}  
Iteration 7:{space 2}Log pseudolikelihood = {res:-215.86268}  
{res}
{txt}{col 1}Multinomial logistic regression{col 57}{lalign 13:Number of obs}{col 70} = {res}{ralign 6:210}
{txt}{col 57}{lalign 13:Wald chi2({res:12})}{col 70} = {res}{ralign 6:27.51}
{txt}{col 57}{lalign 13:Prob > chi2}{col 70} = {res}{ralign 6:0.0065}
{txt}{col 1}{lalign 20:Log pseudolikelihood}{col 21} = {res}{ralign 10:-215.86268}{txt}{col 57}{lalign 13:Pseudo R2}{col 70} = {res}{ralign 6:0.0466}

{txt}{hline 13}{c TT}{hline 11}{hline 11}{hline 9}{hline 8}{hline 13}{hline 12}
{col 14}{c |}{col 26}    Robust
{col 1}htncategor~a{col 14}{c |}        RRR{col 26}   std. err.{col 38}      z{col 46}   P>|z|{col 54}     [95% con{col 67}f. interval]
{hline 13}{c +}{hline 11}{hline 11}{hline 9}{hline 8}{hline 13}{hline 12}
{col 1}{res}NT          {col 14}{txt}{c |}  (base outcome)
{hline 13}{c +}{hline 11}{hline 11}{hline 9}{hline 8}{hline 13}{hline 12}
{res}CH           {txt}{c |}
{space 2}log_acarot {c |}{col 14}{res}{space 2} 1.142157{col 26}{space 2} .2540992{col 37}{space 1}    0.60{col 46}{space 3}0.550{col 54}{space 4} .7385104{col 67}{space 3} 1.766426
{txt}{space 12} {c |}
{space 9}par {c |}
Primiparous  {c |}{col 14}{res}{space 2} .5637285{col 26}{space 2} .5327791{col 37}{space 1}   -0.61{col 46}{space 3}0.544{col 54}{space 4} .0884302{col 67}{space 3} 3.593681
{txt}Multiparous  {c |}{col 14}{res}{space 2} .4079897{col 26}{space 2} .3773481{col 37}{space 1}   -0.97{col 46}{space 3}0.332{col 54}{space 4}  .066585{col 67}{space 3} 2.499897
{txt}{space 12} {c |}
{space 9}bmi {c |}{col 14}{res}{space 2} .9615467{col 26}{space 2} .0387673{col 37}{space 1}   -0.97{col 46}{space 3}0.331{col 54}{space 4} .8884888{col 67}{space 3} 1.040612
{txt}{space 7}_cons {c |}{col 14}{res}{space 2} .8490826{col 26}{space 2} 1.421747{col 37}{space 1}   -0.10{col 46}{space 3}0.922{col 54}{space 4}   .03189{col 67}{space 3} 22.60713
{txt}{hline 13}{c +}{hline 11}{hline 11}{hline 9}{hline 8}{hline 13}{hline 12}
{res}GH           {txt}{c |}
{space 2}log_acarot {c |}{col 14}{res}{space 2} 1.304226{col 26}{space 2} .2193274{col 37}{space 1}    1.58{col 46}{space 3}0.114{col 54}{space 4} .9380137{col 67}{space 3} 1.813413
{txt}{space 12} {c |}
{space 9}par {c |}
Primiparous  {c |}{col 14}{res}{space 2} 1.660974{col 26}{space 2}  1.98035{col 37}{space 1}    0.43{col 46}{space 3}0.670{col 54}{space 4} .1605058{col 67}{space 3} 17.18839
{txt}Multiparous  {c |}{col 14}{res}{space 2} 1.226479{col 26}{space 2} 1.456058{col 37}{space 1}    0.17{col 46}{space 3}0.863{col 54}{space 4} .1197086{col 67}{space 3} 12.56593
{txt}{space 12} {c |}
{space 9}bmi {c |}{col 14}{res}{space 2} 1.035968{col 26}{space 2}  .029426{col 37}{space 1}    1.24{col 46}{space 3}0.213{col 54}{space 4} .9798706{col 67}{space 3} 1.095278
{txt}{space 7}_cons {c |}{col 14}{res}{space 2} .0395492{col 26}{space 2} .0627773{col 37}{space 1}   -2.04{col 46}{space 3}0.042{col 54}{space 4}  .001762{col 67}{space 3} .8877038
{txt}{hline 13}{c +}{hline 11}{hline 11}{hline 9}{hline 8}{hline 13}{hline 12}
{res}PE           {txt}{c |}
{space 2}log_acarot {c |}{col 14}{res}{space 2} .6470416{col 26}{space 2} .2210126{col 37}{space 1}   -1.27{col 46}{space 3}0.202{col 54}{space 4} .3312713{col 67}{space 3} 1.263807
{txt}{space 12} {c |}
{space 9}par {c |}
Primiparous  {c |}{col 14}{res}{space 2}  .144412{col 26}{space 2} .1308543{col 37}{space 1}   -2.14{col 46}{space 3}0.033{col 54}{space 4}  .024452{col 67}{space 3} .8528881
{txt}Multiparous  {c |}{col 14}{res}{space 2} .0560245{col 26}{space 2} .0551228{col 37}{space 1}   -2.93{col 46}{space 3}0.003{col 54}{space 4} .0081447{col 67}{space 3} .3853708
{txt}{space 12} {c |}
{space 9}bmi {c |}{col 14}{res}{space 2} 1.096312{col 26}{space 2} .0614623{col 37}{space 1}    1.64{col 46}{space 3}0.101{col 54}{space 4}   .98223{col 67}{space 3} 1.223643
{txt}{space 7}_cons {c |}{col 14}{res}{space 2} .2229863{col 26}{space 2}   .52827{col 37}{space 1}   -0.63{col 46}{space 3}0.526{col 54}{space 4} .0021465{col 67}{space 3} 23.16509
{txt}{hline 13}{c BT}{hline 11}{hline 11}{hline 9}{hline 8}{hline 13}{hline 12}
{p 0 6 2}Note: {bf:_cons} estimates baseline relative risk{txt} for each outcome{txt}.{p_end}

{com}. mlogit htncategoryaccaha log_transbcarot i.par bmi, vce(robust) rrr

{res}{txt}Iteration 0:{space 2}Log pseudolikelihood = {res:-226.42425}  
Iteration 1:{space 2}Log pseudolikelihood = {res:-223.52364}  
Iteration 2:{space 2}Log pseudolikelihood = {res:-217.08645}  
Iteration 3:{space 2}Log pseudolikelihood = {res:-216.55023}  
Iteration 4:{space 2}Log pseudolikelihood = {res:-213.42046}  
Iteration 5:{space 2}Log pseudolikelihood = {res:-213.28119}  
Iteration 6:{space 2}Log pseudolikelihood = {res:-213.28072}  
Iteration 7:{space 2}Log pseudolikelihood = {res:-213.28072}  
{res}
{txt}{col 1}Multinomial logistic regression{col 57}{lalign 13:Number of obs}{col 70} = {res}{ralign 6:210}
{txt}{col 57}{lalign 13:Wald chi2({res:12})}{col 70} = {res}{ralign 6:35.51}
{txt}{col 57}{lalign 13:Prob > chi2}{col 70} = {res}{ralign 6:0.0004}
{txt}{col 1}{lalign 20:Log pseudolikelihood}{col 21} = {res}{ralign 10:-213.28072}{txt}{col 57}{lalign 13:Pseudo R2}{col 70} = {res}{ralign 6:0.0580}

{txt}{hline 16}{c TT}{hline 11}{hline 11}{hline 9}{hline 8}{hline 13}{hline 12}
{col 17}{c |}{col 29}    Robust
{col 1}htncategoryac~a{col 17}{c |}        RRR{col 29}   std. err.{col 41}      z{col 49}   P>|z|{col 57}     [95% con{col 70}f. interval]
{hline 16}{c +}{hline 11}{hline 11}{hline 9}{hline 8}{hline 13}{hline 12}
{col 1}{res}NT             {col 17}{txt}{c |}  (base outcome)
{hline 16}{c +}{hline 11}{hline 11}{hline 9}{hline 8}{hline 13}{hline 12}
{res}CH              {txt}{c |}
log_transbcarot {c |}{col 17}{res}{space 2} 1.217462{col 29}{space 2} .3026995{col 40}{space 1}    0.79{col 49}{space 3}0.429{col 57}{space 4} .7478593{col 70}{space 3} 1.981942
{txt}{space 15} {c |}
{space 12}par {c |}
{space 3}Primiparous  {c |}{col 17}{res}{space 2}  .587024{col 29}{space 2} .5544754{col 40}{space 1}   -0.56{col 49}{space 3}0.573{col 57}{space 4}  .092183{col 70}{space 3} 3.738186
{txt}{space 3}Multiparous  {c |}{col 17}{res}{space 2} .4308401{col 29}{space 2} .3992398{col 40}{space 1}   -0.91{col 49}{space 3}0.364{col 57}{space 4} .0700723{col 70}{space 3} 2.649022
{txt}{space 15} {c |}
{space 12}bmi {c |}{col 17}{res}{space 2} .9639081{col 29}{space 2} .0371868{col 40}{space 1}   -0.95{col 49}{space 3}0.341{col 57}{space 4} .8937106{col 70}{space 3} 1.039619
{txt}{space 10}_cons {c |}{col 17}{res}{space 2} .4547325{col 29}{space 2}  .854543{col 40}{space 1}   -0.42{col 49}{space 3}0.675{col 57}{space 4}  .011433{col 70}{space 3} 18.08639
{txt}{hline 16}{c +}{hline 11}{hline 11}{hline 9}{hline 8}{hline 13}{hline 12}
{res}GH              {txt}{c |}
log_transbcarot {c |}{col 17}{res}{space 2} 1.220737{col 29}{space 2} .2293955{col 40}{space 1}    1.06{col 49}{space 3}0.289{col 57}{space 4} .8446328{col 70}{space 3} 1.764315
{txt}{space 15} {c |}
{space 12}par {c |}
{space 3}Primiparous  {c |}{col 17}{res}{space 2} 1.839848{col 29}{space 2} 2.170181{col 40}{space 1}    0.52{col 49}{space 3}0.605{col 57}{space 4} .1822859{col 70}{space 3} 18.56996
{txt}{space 3}Multiparous  {c |}{col 17}{res}{space 2} 1.376586{col 29}{space 2} 1.617651{col 40}{space 1}    0.27{col 49}{space 3}0.786{col 57}{space 4} .1375756{col 70}{space 3} 13.77417
{txt}{space 15} {c |}
{space 12}bmi {c |}{col 17}{res}{space 2} 1.032542{col 29}{space 2} .0291293{col 40}{space 1}    1.14{col 49}{space 3}0.256{col 57}{space 4} .9769989{col 70}{space 3} 1.091242
{txt}{space 10}_cons {c |}{col 17}{res}{space 2} .0385545{col 29}{space 2} .0689608{col 40}{space 1}   -1.82{col 49}{space 3}0.069{col 57}{space 4} .0011576{col 70}{space 3}  1.28405
{txt}{hline 16}{c +}{hline 11}{hline 11}{hline 9}{hline 8}{hline 13}{hline 12}
{res}PE              {txt}{c |}
log_transbcarot {c |}{col 17}{res}{space 2} .3461519{col 29}{space 2} .1039454{col 40}{space 1}   -3.53{col 49}{space 3}0.000{col 57}{space 4}  .192159{col 70}{space 3} .6235521
{txt}{space 15} {c |}
{space 12}par {c |}
{space 3}Primiparous  {c |}{col 17}{res}{space 2} .1298412{col 29}{space 2} .1132564{col 40}{space 1}   -2.34{col 49}{space 3}0.019{col 57}{space 4} .0234929{col 70}{space 3} .7176105
{txt}{space 3}Multiparous  {c |}{col 17}{res}{space 2}  .036992{col 29}{space 2} .0340348{col 40}{space 1}   -3.58{col 49}{space 3}0.000{col 57}{space 4} .0060947{col 70}{space 3}  .224524
{txt}{space 15} {c |}
{space 12}bmi {c |}{col 17}{res}{space 2} 1.074608{col 29}{space 2} .0603464{col 40}{space 1}    1.28{col 49}{space 3}0.200{col 57}{space 4} .9626077{col 70}{space 3} 1.199639
{txt}{space 10}_cons {c |}{col 17}{res}{space 2} 15.41606{col 29}{space 2} 39.20706{col 40}{space 1}    1.08{col 49}{space 3}0.282{col 57}{space 4} .1054743{col 70}{space 3} 2253.204
{txt}{hline 16}{c BT}{hline 11}{hline 11}{hline 9}{hline 8}{hline 13}{hline 12}
{p 0 6 2}Note: {bf:_cons} estimates baseline relative risk{txt} for each outcome{txt}.{p_end}

{com}. mlogit htncategoryaccaha log_cisbcarot i.par bmi, vce(robust) rrr

{res}{txt}Iteration 0:{space 2}Log pseudolikelihood = {res:-225.33114}  
Iteration 1:{space 2}Log pseudolikelihood = {res:-223.68322}  
Iteration 2:{space 2}Log pseudolikelihood = {res:-217.80442}  
Iteration 3:{space 2}Log pseudolikelihood = {res:-217.41238}  
Iteration 4:{space 2}Log pseudolikelihood = {res:-214.39724}  
Iteration 5:{space 2}Log pseudolikelihood = {res:-214.23237}  
Iteration 6:{space 2}Log pseudolikelihood = {res: -214.2317}  
Iteration 7:{space 2}Log pseudolikelihood = {res: -214.2317}  
{res}
{txt}{col 1}Multinomial logistic regression{col 57}{lalign 13:Number of obs}{col 70} = {res}{ralign 6:208}
{txt}{col 57}{lalign 13:Wald chi2({res:12})}{col 70} = {res}{ralign 6:37.78}
{txt}{col 57}{lalign 13:Prob > chi2}{col 70} = {res}{ralign 6:0.0002}
{txt}{col 1}{lalign 20:Log pseudolikelihood}{col 21} = {res}{ralign 9:-214.2317}{txt}{col 57}{lalign 13:Pseudo R2}{col 70} = {res}{ralign 6:0.0493}

{txt}{hline 14}{c TT}{hline 11}{hline 11}{hline 9}{hline 8}{hline 13}{hline 12}
{col 15}{c |}{col 27}    Robust
{col 1}htncategory~a{col 15}{c |}        RRR{col 27}   std. err.{col 39}      z{col 47}   P>|z|{col 55}     [95% con{col 68}f. interval]
{hline 14}{c +}{hline 11}{hline 11}{hline 9}{hline 8}{hline 13}{hline 12}
{col 1}{res}NT           {col 15}{txt}{c |}  (base outcome)
{hline 14}{c +}{hline 11}{hline 11}{hline 9}{hline 8}{hline 13}{hline 12}
{res}CH            {txt}{c |}
log_cisbcarot {c |}{col 15}{res}{space 2}  1.09852{col 27}{space 2} .3113265{col 38}{space 1}    0.33{col 47}{space 3}0.740{col 55}{space 4} .6303372{col 68}{space 3} 1.914446
{txt}{space 13} {c |}
{space 10}par {c |}
{space 1}Primiparous  {c |}{col 15}{res}{space 2} .5918105{col 27}{space 2} .5563758{col 38}{space 1}   -0.56{col 47}{space 3}0.577{col 55}{space 4} .0937447{col 68}{space 3}   3.7361
{txt}{space 1}Multiparous  {c |}{col 15}{res}{space 2} .4356886{col 27}{space 2} .4019318{col 38}{space 1}   -0.90{col 47}{space 3}0.368{col 55}{space 4} .0714373{col 68}{space 3} 2.657219
{txt}{space 13} {c |}
{space 10}bmi {c |}{col 15}{res}{space 2} .9617221{col 27}{space 2} .0378234{col 38}{space 1}   -0.99{col 47}{space 3}0.321{col 55}{space 4} .8903748{col 68}{space 3} 1.038787
{txt}{space 8}_cons {c |}{col 15}{res}{space 2} 1.043921{col 27}{space 2} 1.659775{col 38}{space 1}    0.03{col 47}{space 3}0.978{col 55}{space 4} .0462706{col 68}{space 3} 23.55211
{txt}{hline 14}{c +}{hline 11}{hline 11}{hline 9}{hline 8}{hline 13}{hline 12}
{res}GH            {txt}{c |}
log_cisbcarot {c |}{col 15}{res}{space 2} 1.196419{col 27}{space 2} .2341813{col 38}{space 1}    0.92{col 47}{space 3}0.360{col 55}{space 4} .8152173{col 68}{space 3} 1.755875
{txt}{space 13} {c |}
{space 10}par {c |}
{space 1}Primiparous  {c |}{col 15}{res}{space 2} 1.810329{col 27}{space 2} 2.143453{col 38}{space 1}    0.50{col 47}{space 3}0.616{col 55}{space 4} .1777967{col 68}{space 3}  18.4328
{txt}{space 1}Multiparous  {c |}{col 15}{res}{space 2} 1.363745{col 27}{space 2} 1.608986{col 38}{space 1}    0.26{col 47}{space 3}0.793{col 55}{space 4} .1350396{col 68}{space 3} 13.77227
{txt}{space 13} {c |}
{space 10}bmi {c |}{col 15}{res}{space 2} 1.034134{col 27}{space 2} .0292388{col 38}{space 1}    1.19{col 47}{space 3}0.235{col 55}{space 4} .9783862{col 68}{space 3} 1.093059
{txt}{space 8}_cons {c |}{col 15}{res}{space 2} .0657414{col 27}{space 2} .1027651{col 38}{space 1}   -1.74{col 47}{space 3}0.082{col 55}{space 4} .0030709{col 68}{space 3} 1.407388
{txt}{hline 14}{c +}{hline 11}{hline 11}{hline 9}{hline 8}{hline 13}{hline 12}
{res}PE            {txt}{c |}
log_cisbcarot {c |}{col 15}{res}{space 2} .4160421{col 27}{space 2} .1834499{col 38}{space 1}   -1.99{col 47}{space 3}0.047{col 55}{space 4} .1753104{col 68}{space 3}   .98734
{txt}{space 13} {c |}
{space 10}par {c |}
{space 1}Primiparous  {c |}{col 15}{res}{space 2} .1468313{col 27}{space 2}  .136471{col 38}{space 1}   -2.06{col 47}{space 3}0.039{col 55}{space 4} .0237507{col 68}{space 3} .9077376
{txt}{space 1}Multiparous  {c |}{col 15}{res}{space 2} .0552602{col 27}{space 2} .0534352{col 38}{space 1}   -2.99{col 47}{space 3}0.003{col 55}{space 4} .0083047{col 68}{space 3} .3677069
{txt}{space 13} {c |}
{space 10}bmi {c |}{col 15}{res}{space 2}  1.07212{col 27}{space 2} .0676421{col 38}{space 1}    1.10{col 47}{space 3}0.270{col 55}{space 4} .9474132{col 68}{space 3} 1.213242
{txt}{space 8}_cons {c |}{col 15}{res}{space 2} .7008404{col 27}{space 2} 1.836888{col 38}{space 1}   -0.14{col 47}{space 3}0.892{col 55}{space 4} .0041175{col 68}{space 3} 119.2891
{txt}{hline 14}{c BT}{hline 11}{hline 11}{hline 9}{hline 8}{hline 13}{hline 12}
{p 0 6 2}Note: {bf:_cons} estimates baseline relative risk{txt} for each outcome{txt}.{p_end}

{com}. mlogit htncategoryaccaha log_totalbcarot i.par bmi, vce(robust) rrr

{res}{txt}Iteration 0:{space 2}Log pseudolikelihood = {res:-226.42425}  
Iteration 1:{space 2}Log pseudolikelihood = {res:-223.59078}  
Iteration 2:{space 2}Log pseudolikelihood = {res:-217.22922}  
Iteration 3:{space 2}Log pseudolikelihood = {res:-216.80933}  
Iteration 4:{space 2}Log pseudolikelihood = {res:-213.55396}  
Iteration 5:{space 2}Log pseudolikelihood = {res: -213.3922}  
Iteration 6:{space 2}Log pseudolikelihood = {res:-213.39164}  
Iteration 7:{space 2}Log pseudolikelihood = {res:-213.39164}  
{res}
{txt}{col 1}Multinomial logistic regression{col 57}{lalign 13:Number of obs}{col 70} = {res}{ralign 6:210}
{txt}{col 57}{lalign 13:Wald chi2({res:12})}{col 70} = {res}{ralign 6:35.72}
{txt}{col 57}{lalign 13:Prob > chi2}{col 70} = {res}{ralign 6:0.0004}
{txt}{col 1}{lalign 20:Log pseudolikelihood}{col 21} = {res}{ralign 10:-213.39164}{txt}{col 57}{lalign 13:Pseudo R2}{col 70} = {res}{ralign 6:0.0576}

{txt}{hline 16}{c TT}{hline 11}{hline 11}{hline 9}{hline 8}{hline 13}{hline 12}
{col 17}{c |}{col 29}    Robust
{col 1}htncategoryac~a{col 17}{c |}        RRR{col 29}   std. err.{col 41}      z{col 49}   P>|z|{col 57}     [95% con{col 70}f. interval]
{hline 16}{c +}{hline 11}{hline 11}{hline 9}{hline 8}{hline 13}{hline 12}
{col 1}{res}NT             {col 17}{txt}{c |}  (base outcome)
{hline 16}{c +}{hline 11}{hline 11}{hline 9}{hline 8}{hline 13}{hline 12}
{res}CH              {txt}{c |}
log_totalbcarot {c |}{col 17}{res}{space 2} 1.213328{col 29}{space 2} .3055325{col 40}{space 1}    0.77{col 49}{space 3}0.443{col 57}{space 4} .7406861{col 70}{space 3}  1.98757
{txt}{space 15} {c |}
{space 12}par {c |}
{space 3}Primiparous  {c |}{col 17}{res}{space 2} .5870056{col 29}{space 2} .5545694{col 40}{space 1}   -0.56{col 49}{space 3}0.573{col 57}{space 4} .0921458{col 70}{space 3}  3.73946
{txt}{space 3}Multiparous  {c |}{col 17}{res}{space 2} .4303805{col 29}{space 2} .3989436{col 40}{space 1}   -0.91{col 49}{space 3}0.363{col 57}{space 4} .0699563{col 70}{space 3} 2.647759
{txt}{space 15} {c |}
{space 12}bmi {c |}{col 17}{res}{space 2} .9637871{col 29}{space 2}   .03722{col 40}{space 1}   -0.96{col 49}{space 3}0.340{col 57}{space 4} .8935297{col 70}{space 3} 1.039569
{txt}{space 10}_cons {c |}{col 17}{res}{space 2} .4576787{col 29}{space 2} .8751892{col 40}{space 1}   -0.41{col 49}{space 3}0.683{col 57}{space 4} .0107861{col 70}{space 3} 19.42039
{txt}{hline 16}{c +}{hline 11}{hline 11}{hline 9}{hline 8}{hline 13}{hline 12}
{res}GH              {txt}{c |}
log_totalbcarot {c |}{col 17}{res}{space 2} 1.227447{col 29}{space 2} .2316418{col 40}{space 1}    1.09{col 49}{space 3}0.278{col 57}{space 4} .8479402{col 70}{space 3} 1.776806
{txt}{space 15} {c |}
{space 12}par {c |}
{space 3}Primiparous  {c |}{col 17}{res}{space 2} 1.836437{col 29}{space 2} 2.169206{col 40}{space 1}    0.51{col 49}{space 3}0.607{col 57}{space 4} .1813566{col 70}{space 3} 18.59596
{txt}{space 3}Multiparous  {c |}{col 17}{res}{space 2} 1.373625{col 29}{space 2} 1.616573{col 40}{space 1}    0.27{col 49}{space 3}0.787{col 57}{space 4}   .13681{col 70}{space 3} 13.79173
{txt}{space 15} {c |}
{space 12}bmi {c |}{col 17}{res}{space 2} 1.032805{col 29}{space 2} .0291536{col 40}{space 1}    1.14{col 49}{space 3}0.253{col 57}{space 4} .9772171{col 70}{space 3} 1.091555
{txt}{space 10}_cons {c |}{col 17}{res}{space 2} .0366816{col 29}{space 2} .0663316{col 40}{space 1}   -1.83{col 49}{space 3}0.068{col 57}{space 4} .0010598{col 70}{space 3} 1.269647
{txt}{hline 16}{c +}{hline 11}{hline 11}{hline 9}{hline 8}{hline 13}{hline 12}
{res}PE              {txt}{c |}
log_totalbcarot {c |}{col 17}{res}{space 2} .3491726{col 29}{space 2} .1070651{col 40}{space 1}   -3.43{col 49}{space 3}0.001{col 57}{space 4} .1914434{col 70}{space 3} .6368541
{txt}{space 15} {c |}
{space 12}par {c |}
{space 3}Primiparous  {c |}{col 17}{res}{space 2} .1314732{col 29}{space 2} .1150157{col 40}{space 1}   -2.32{col 49}{space 3}0.020{col 57}{space 4} .0236694{col 70}{space 3} .7302769
{txt}{space 3}Multiparous  {c |}{col 17}{res}{space 2} .0380066{col 29}{space 2} .0349152{col 40}{space 1}   -3.56{col 49}{space 3}0.000{col 57}{space 4}  .006279{col 70}{space 3} .2300521
{txt}{space 15} {c |}
{space 12}bmi {c |}{col 17}{res}{space 2} 1.074422{col 29}{space 2}  .060627{col 40}{space 1}    1.27{col 49}{space 3}0.203{col 57}{space 4} .9619306{col 70}{space 3} 1.200069
{txt}{space 10}_cons {c |}{col 17}{res}{space 2} 16.05818{col 29}{space 2} 42.04504{col 40}{space 1}    1.06{col 49}{space 3}0.289{col 57}{space 4} .0948419{col 70}{space 3} 2718.896
{txt}{hline 16}{c BT}{hline 11}{hline 11}{hline 9}{hline 8}{hline 13}{hline 12}
{p 0 6 2}Note: {bf:_cons} estimates baseline relative risk{txt} for each outcome{txt}.{p_end}

{com}. 
{txt}end of do-file

{com}. log off
      {txt}name:  {res}<unnamed>
       {txt}log:  {res}/Users/colmanfreel/Downloads/Carotenoids in HDP.smcl
  {txt}log type:  {res}smcl
 {txt}paused on:  {res} 8 Sep 2025, 22:49:04
{txt}{.-}
{smcl}
{txt}{sf}{ul off}
