# Supplementary material for: Differential Plasma Carotenoid Profiles in Hypertensive Disorders of Pregnancy
Source: Nutrients. 2025 Sep 29;17(19):3104. doi: 10.3390/nu17193104 (PMC12525936; doi:10.3390/nu17193104)
Supplement: Supplementary file 1 [file nutrients-17-03104-s001.zip › Carotenoids in HDP.xlsx]

## Sheet: Carotenoid Master List
Subject ID	GA	Age	Race	Smoking Status	Parity	BMI	Maternal Diabetes	HTN Category (ACC/AHA)	acar	acar_wo	bcar	bcar_wo	bcryp	bcryp_wo	lut	lut_wo	lyco	lyco_wo	Maternal Lutein + Zeaxanthin (mcg/L)	Maternal b-cryptoxanthin (mcg/L)	Maternal trans-Lycopene (mcg/L)	Maternal cis-Lycopene (mcg/L)	Maternal total Lycopene (mcg/L)	Maternal a-Carotene (mcg/L)	Maternal trans-b-Carotene (mcg/L)	Maternal cis-b-Carotene (mcg/L)	Maternal total b-Carotene (mcg/L)
1	36.2	22	1	0	0		0	4	1285.71	1285.71	6122.95	6035.95	151.84	151.84	6524.33	6488.62	3324.2	3281.34	98.6387	58.7401	123.787	106.119	229.907	13.545	143.756	13.3771	157.134
2	34.5	32	3	0	1	34.76	1	4	4719.48	2.92	2542.38	142.38	24.3	24.3	357.44	357.44	622.03	622.03	443.823	285.705	406.236	378.843	785.079	92.2681	219.018	17.3202	236.338
3	37.1	32	1	0	2	31.45	1	3	1617.69	5.74	2852.17	452.17	48.49	48.49	497.49	497.49	187.04	187.04	93.2483	16.7501	113.283	88.6298	201.913	16.7506	125.347	8.79042	134.137
4	37.1	31	3	0	2	23.8	0	1	785.62	6.12	790.52	790.52	39.7	39.72	1199.13	1199.13	4930.48	4930.48	237.177	96.7112	193.976	192.314	386.29	37.0913	157.613	13.8276	171.441
5	40	25	1	0	1		0	1	588.49	6.85	517.89	175.04	11.03	11.03	558.62	558.62	3236.17	3236.17	147.469	52.3768	151.131	138.075	289.206	128.891	317.095	26.6736	343.769
9	30.3	30	3	0	4	30.94	0	1	276.35	12.22	405.85	382.63	47.8	47.77	357.27	357.27	9115.65	9115.65	94.8976	49.0598	173.294	147.33	320.624	34.2165	101.4	7.17839	108.578
10	30.3	20	3	0	0		0	4	43.75	12.72	321.78	321.78	22.08	22.08	323.23	323.23	1627.6	1627.6	93.5024	84.2556	182.674	142.217	324.892	18.117	156.653	7.50671	164.16
11	32.6	39	1	0	0	31.48	0	2	58.21	13.55	2096.97	896.97	34.99	34.99	1243.25	1243.25	1445.07	1445.07	72.7417	21.4975	317.663	207.82	525.483	4.55615	75.6793	2.97558	78.6548
19	36.1	35	1	0	0	22.47	0	3	456.94	17.44	773.77	773.77	72.06	72.06	852.41	852.41	1232.98	1232.98
20	41.5	31	1	0	2	27.61	0	1	144.88	17.74	4776.24	2376.24	32.64	32.64	1586.5	1586.5	4077.22	4077.22	232.928	123.63	151.725	134.453	286.178	91.9479	194.047	16.9368	210.984
21	39.4	27	1	0	0	30.99	0	1	85.89	20.25	621.2	471.2	203.67	203.67	1016.9	1016.9	5565.77	5565.77	109.388	60.1877	251.813	207.588	459.401	39.8751	619.02	45.2218	664.241
23	40.4	29	1	0	1	23.41	0	3	522.36	21	3478.54	1078.54	36.31	36.31	900.14	900.14	4040.87	4040.87	251.447	96.8405	222.757	178.689	401.446	104.13	520.608	43.2747	563.883
24	39.5	22	2	0	0	23.96	0	4	17.44	23.06	804.81	804.81	35.94	35.94	1178.52	1178.52	5970.33	5970.33	110.08	53.3543	140.839	139.625	280.464	5.00501	32.475	3.78398	36.259
25	38.3	20	1	1	1	20.51	0	2	259.3	23.1	1491.62	1491.62	53.75	53.75	539.37	539.37	4531.83	4531.83	117.921	52.2918	182.636	154.635	337.271	13.4407	104.571	8.58087	113.152
30	37.4	34	2	1	7	38.5	0	4	644.25	23.12	1398.19	1055.34	78.29	78.29	1901.16	1901.16	8186.99	8186.99	183.406	80.3676	438.515	357.272	795.787	8.75381	38.9492	4.8555	43.8047
32	35.4	22	6	0	0	22.17	0	4	53.93	23.53	405.31	382.09	106.6	106.62	270.63	270.63	1121.74	1121.74	133.738	81.1562	271.15	222.424	493.575	10.1487	67.6248	5.18297	72.8077
36	28.5	36	6	0	0	30.84	1	3	367.55	26.23	2632.16	2546.45	17.78	17.78	667.03	667.03	5674.45	5674.45	106.76	152.76	128.99	106.48	235.47	13.11	79.9	3.31	83.21
38	33.3	36	6	0	1	20.27	0	1	2320.71	26.64	1776.02	576.02	68.22	68.22	434.53	434.53	5052.33	5052.33	278.27	207.97	175.4	127.95	303.35	86.47	564.88	34.68	599.56
39	37	27	6	0	3	39.51	1	1	476.64	26.8	4951.8	2551.8	18.43	18.43	2243.41	2243.41	3346.22	3346.22	53.12	27.48	130.12	114.75	244.87	9.2	14.17	1.41	15.58
40	39	28	2	2	2	28.89	0	1	1938.66	27	200.37	200.37	144.28	144.28	392.34	392.34	1260.9	1260.9	146.1	78.83	107.2	96.38	203.58	9.34	38.25	5.57	43.82
41	31.3	27	1	1	3	24.53	0	1	1072.63	27.21	1554.46	1468.74	18.93	18.93	1128.82	1128.82	5970.92	5970.92	149.88	51.09	221.68	163.67	385.35	57.92	72.76	7.33	80.1
42	25.1	43	3	0	2		0	3	2482.88	27.9	946.34	946.34	125.65	125.65	1186.2	1186.2	8075.42	8075.42	71.24	111.47	132.5	113.42	245.92	46.89	188.71	14.13	202.84
43	41	27	6	0	1	39.39	0	3	347.5	28.51	2406.16	2063.31	76.25	76.25	1471.46	1471.46	21924.8	21924.8	121.05	16.59	103.09	77.55	180.64	21.52	38.18	2.77	40.95
44	32	23	1	1	1		0	4	123.86	30	1995.88	1845.88	35.12	35.12	1219.2	1219.2	3803.23	3803.23	107.73	14.03	212.33	165.32	377.66	18.55	70.5	3.32	73.82
51	39.2	32	1	1	4	33.2	0	2	374.03	31.49	5934.69	3534.69	126.85	126.85	4199.08	4199.08	8275.18	8275.18	187.35	265.06	402.62	335.26	737.89	42.89	210.96	17.06	228.01
54	38.1	27	1	0	2	27.03	0	3	28.51	33.47	2257.74	2257.74	33.83	33.83	664.93	664.93	1117.23	1117.23	204.71	147.5	493.84	433.51	927.36	45.49	160.2	9.64	169.84
55	40.1	23	1	0	3	29.97	0	4	30.17	33.89	835.22	226.22	125.51	125.51	732.29	732.29	2780.9	2780.9	125.4	41.25	200.97	240.82	441.79	14.8	53.48	3.64	57.12
57	40.5	21	1	0	0	34.18	0	4	196.05	34.71	1688.45	1345.59	181.31	181.31	2404.89	2404.89	11422.9	11422.9	221.97	81.09	145.1	158.09	303.19	26.33	66.5	5.74	72.24
59	41.1	21	2	0	1	27.29	0	1	209.53	35	6420.48	4020.48	33.89	33.89	2923.73	2923.73	3115.94	3115.94	237.09	139.25	561.99	569.42	1131.41	17.93	122.86	8.13	130.99
62	40.2	24	2	1	5	25.37	0	1	137.36	35.82	3059.6	659.6	144.18	144.18	914.09	914.09			187.18	137.11	328.27	251.96	580.23	26.94	81.8	5.57	87.36
63	39.1	29	1	0	1	23.67	0	3	209.21	36.98	4368.08	1968.08	78.26	78.26	2460.91	2460.91	1316.58	1316.58	272.05	201.37	365.21	424.08	789.29	112.19	236.41	16.14	252.56
64	38	29	1	0	2	19.01	0	2	698.06	37.79	2728.24	328.24	34.26	34.26	607.05	607.05	4618.68	4618.68	144	93.19	271.67	312.16	583.83	43.85	177.74	11.22	188.97
66	41	27	1	0	1	22.31	0	1	3051.81	41.52	361.83	361.83	294.1	294.15	1018.1	1018.1	1883.54	1883.54	144.18	104.95	423.85	417.23	841.08	72.28	458.96	31.34	490.29
68	39	32	1	0	3	23.13	0	2	504.02	42.01	933.47	590.61	60.92	60.92	832.71	832.71	4861.89	4861.89	199.9	142.74	472.73	457.81	930.53	96.79	909.13	65.99	975.12
69	38.2	30	1	0	1	21.6	0	3	1427.57	42.5	4126.28	1726.28	27.94	27.94	1476.04	1476.04	5091.04	5091.04	353.64	147.35	160.05	188.15	348.2	77.31	225.78	14.99	240.77
71	37.3	26	1	0	2	32.4	1	1	735.4	44.13	1280.78	937.92	42.68	42.68	1553.08	1553.08	1545.13	1545.13	191.62	161.18	488.04	540.83	1028.87	31.86	115.66	8.57	124.23
72	38.5	29	3	0	4	28.12	1	1	684.12	48.19	2227.45	1027.45	87.24	87.24	1506.72	1506.72	5995.72	5995.72	111.54	123.47	83.89	107.51	191.4	19.88	51.3	7.74	59.04
73	40.3	33	1	0	4	27.68	0	2	988.15	51.87	1407.23	1102.83	222.2	222.21	1554.53	1554.53	896.82	896.82	123.99	99.65	133.37	172.46	305.82	194.9	395.71	35.33	431.04
74	40.1	31	1	0	2	21.61	0	1	770.38	52.76	3372.51	972.51	55.66	55.66	1696.86	1696.86	1703.85	1703.85	251.16	217.02	564.19	615.93	1180.13	79.62	805.74	56.49	862.23
77	39.6	35	1	0	3	19.73	0	3	281.81	53.18	2264.46	2264.46	204.37	204.37	2225.16	2225.16	5524.05	5524.05	346.03	233.07	757.08	764.62	1521.69	55.42	252.98	24.64	277.62
78	39.1	23	3	0	1		0	3	664.53	53.93	430.78	430.78	115.86	115.86	1568.75	1568.75	3248.13	3248.13	120.44	81.2	89.78	118.07	207.86	48.34	194.23	16.4	210.63
79	39.4	39	1	0	2	26.32	0	1	533.97	54.58	1497.79	1476.37	29.48	29.48	1644.87	1644.87	1617.45	1617.45	134.59	76.32	397.25	320.21	717.46	32.42	93.18	8.26	101.44
81	38.4	26	1	0	1	24.41	0	1	2022.14	58.21	3641.8	1241.8	629.53	629.53	1666.22	1666.22	7518.84	7518.84	169.28	250.99	721.99	585.95	1307.94	253.03	301.43	27.27	328.7
82	41.4	30	1	0	1	23.96	0	3	445.61	60.58	1674.86	1512.36	142	141.98	1433.52	1433.52	9388.74	9388.74	339.33	147.27	394.78	401.65	796.42	67.08	221.45	23.03	244.47
85	39.2	33	1	1	8	25.84	0	1	562.91	73.12	1226.7	1226.7	178.23	178.23	1842.03	1842.03	8535.24	8535.24	181.98	211.69	256.21	278.12	534.33	44.02	164.49	14.12	178.62
87	39	33	1	0	2		0	1	420.39	81.15	1612.32	1315.32	385.9	385.9	1685.56	1685.56	10457.5	10307.5	120.22	94.62	175.83	169.55	345.38	30.31	85.97	7.78	93.75
89	39.3	34	1	0	4	22.8	0	1	2062.3	84.1	1621.17	1621.17	245.81	245.81	3257.48	3257.48	4998.55	4998.55
91	41.1	21	1	0	1	32.78	0	3	179.56	86.59	2098.74	1948.74	194.9	194.9	2456.91	2456.91	6564	6564	144.46	71.9	143.23	150.95	294.18	12.34	59.63	5.71	65.34
92	40.5	31	1	0	1	24.03	0	1	1413.29	88.44	1120.65	1120.65	49.83	49.83	1713.94	1713.94	3871.15	3871.15	277.92	130.95	140.85	203.93	344.78	68.28	267.72	28.1	295.81
96	39.3	35	6	1	2	29.69	0	1	820.54	101.05	4652.67	2252.67	66.08	66.08	2380.88	2380.88	2704.31	2704.31	163.57	102.19	203.54	223.93	427.47	25.93	103.51	9.52	113.03
98	40.6	23	3	0	2	32.37	0	3	744.42	102.54	2295.06	1952.2	94.03	94.03	1413.94	1413.94	11077.3	11077.3	167.26	77.81	130.61	133.55	264.16	12.57	48.39	5.33	53.72
102	39.6	26	3	0	2	43.29	0	1	1867.03	107.17	2955.3	555.3	23.17	23.17	142.82	142.82	1483.97	1483.97	94.8	54.04	151.87	161.67	313.54	11.69	50.1	3.63	53.73
104	40.5	19	2	0	1	22.31	0	2	23.1	108.2	775.72	625.72	37.57	37.57	766.24	766.24	2429.47	2429.47	185.91	180.13	239.62	332.96	572.58	24.23	161.56	11.85	173.4
105	37.1	20	1	0	1	19.54	0	1	6.85	109.51	3346.59	3003.74	173.92	173.92	1961.99	1961.99	4604.43	4604.43	148.24	54.83	152.32	135.61	287.93	8.54	30.74	5.01	35.75
106	39.6	36	1	0	3	26.46	0	1	505.64	115.75	11256.7	8856.69	394.86	394.86	6684.12	6684.12	16320.2	16320.2	203.47	130.74	296.6	287.08	583.68	59.97	292.23	23.38	315.61
107	38.2	30	1	0	1	20.5	0	2	886.68	123.86	1305.03	1305.03	82.56	82.56	731.61	731.61	1772.07	1772.07	175.01	98.2	376.96	335.67	712.62	172.27	451.52	32.15	483.67
111	40.5	33	1	0	5	22.65	0	3	715.71	124.14	2996.12	2974.69	102	102	2309.32	2309.32	5279.58	5279.58	253.76	116.28	235.77	281.66	517.43	108.51	209.87	16.48	226.36
112	38.6	20	1	0	0	20.04	0	1	1342.12	126.98	2254.31	2254.31	253.98	253.98	925.33	925.33	19292.7	19292.7	360.65	215.79	316.17	349.26	665.43	22.16	219.42	18.99	238.4
115	38.6	39	1	0	8	35.11	0	2	924.52	128.74	1591.18	1248.32	85.35	85.35	1396.99	1396.99	1484.42	1484.42	232.01	91.75	120.97	121.9	242.87	35.76	48.69	4.39	53.08
116	32	24	2	0	0	24.96	0	1	762.82	128.77	2949.37	549.37	82.58	82.58	1193.3	1193.3	2363.23	2363.23	368.77	135.26	200.84	194.47	395.31	185.94	223.21	21.15	244.35
118	40.4	26	2	0	2	32.91	0	1	160.36	128.79	4211.17	1811.17	35.83	35.83	2439.39	2439.39	4549.38	4549.38	169.25	61.84	156.23	198.77	355	11.35	44.03	3.79	47.82
120	38.3	29	1	0	1	31.33	0	1	892.47	129.76	2327.6	2327.6	108.31	108.31	1878.98	1878.98	4158.6	4158.6	160.06	43.97	177.36	52.31	229.67	9.06	96.58	6.38	102.96
121	38.4	20	2	0	1	28.76	0	3	27.9	130.36	3861.82	1461.82	18.6	18.6	1829.32	1829.32	3208.43	3208.43	184.48	108.2	223.65	244.75	468.4	16.33	50.88	5.09	55.96
122	38	32	4	0	1	28.41	0	3	699.54	131.02	1286.06	1264.63	107.62	107.62	1626.93	1626.93	3861.3	3861.3	495.25	307.19	117.24	178.01	295.25	173.33	873.65	61.15	934.8
123	38.5	29	1	0	2	24.74	0	1	200.34	132.21	4753.91	2353.91	26.84	26.84	1915.21	1915.21	3183.18	3183.18	166.15	54.55	143.13	149.91	293.04	8.95	51.83	5.29	57.11
124	38.1	24	1	0	1		0	1	227.71	137.36	2032.82	2032.82	43.76	43.76	2454.84	2454.84	9864.44	9864.44	169.9	47.36	77.49	95.56	173.05	10.31	65.79	3.96	69.74
125	39	25	1	0	1	25.06	0	2	273.22	137.5	6266.06	3866.06	337.81	337.81	1549.84	1549.84	16598.6	16598.6	218.93	113.73	168.06	180.16	348.22	49.57	115	9.09	124.09
129	37.4	35	3	0	5	29.69	1	1	480.1	141.24	2130.14	1980.14	42.36	42.36	2655.43	2655.43	2833.32	2833.32	322.91	119.77	166.24	203.73	369.97	40.68	73.92	5.97	79.89
131	39.1	30	1	0	2	25.05	0	3	35	142.5	4691.19	2291.19	95.38	95.38	1000.25	1000.25	2896.69	2896.69	261.46	78.32	241.86	287.52	529.38	36.55	486.87	38.18	525.05
134	40.1	36	1	0	1	19.23	0	1	1478.48	148.2	1455.18	1455.18	42.95	42.95	1059.33	1059.33	5705.09	5705.09	332.18	124.18	127.42	152.7	280.11	98.14	171.8	12.74	184.53
140	38.3	32	3	0	1	28.26	1	1	3149.94	153.27	676.78	676.78	62.74	62.74	594.02	594.02	3715.86	3715.86	229.5	128.06	101.53	108.24	209.77	33.01	96.44	8.25	104.68
141	39.5	29	1	0	1		0	1	1595.64	153.66	3373.39	3030.53	20.16	20.16	2142.06	2142.06	2091.61	2091.61	259.79	36.23	18.15	22.91	41.06	24.32	26.12	2.2	28.32
142	37.4	36	1	0	2	23.9	0	1	279.86	155.75	3055.89	3055.89	163.96	163.96	2977.94	2977.94	5890.29	5890.29	139.22	64.96	110.49	110.38	220.87	22.94	167.66	15.12	182.78
144	37.5	38	1	0	2	29.34	1	1	837	160.36	2234.21	1934.21	71.71	71.71	2172.48	2172.48	5047.89	5047.89	256.18	154.9	299.1	336.53	635.63	60.24	280.05	24.03	304.08
146	39	32	1	0	1	18.22	0	1	81.15	163.79	2417.12	2074.27	224.25	224.25	1303.42	1303.42	3185.49	3185.49	147.09	62.88	129.73	123.47	253.21	9.64	57.27	4.76	62.03
149	40.2	20	3	1	1	29.45	0	1	478.12	170.35	10586.9	10586.9	96.56	96.56	14720.6	14720.6	5426.15	5426.15	195.84	70.9	166.89	182.97	349.86	13.01	83.89	7.65	91.54
151	39.4	30	1	0	1	24.74	0	1	508.57	174.42	1444.19	1101.33	204.16	204.16	858.67	858.67	2877.03	2877.03	184.78	27.12	69.7	72.89	142.58	22.22	60.33	4.79	65.12
154	38.1	28	1	0	1	22.31	0	1	3745.68	177.66	3040.43	2697.58	81.78	81.78	2814.7	2814.7	3541.62	3541.62	480.28	356.82	258.65	279.8	538.45	265.27	706.3	44.94	751.24
155	32.4	29	6	0	2	24.09	0	3	349.56	179.1	1663.6	1663.6	208.2	208.21	1379.16	1379.16	10176.9	10176.9	139.93	108.66	397.94	391.78	789.72	65.63	592.65	36.32	628.97
156	39.1	30	3	0	2	35.08	1	1	131.02	179.56	707.81	707.81	48.91	48.91	488.23	488.23	2437.06	2437.06	219.45	147.55	391.8	344.25	736.04	47.12	444.55	29.78	474.33
159	35.2	28	6	0	4	32.4	1	3	1487.58	183.39	1902.04	1559.18	31.12	31.12	857.38	857.38	3324.81	3324.81	147.44	41.92	174.27	213.77	388.04	24.12	54.4	2.93	57.32
161	40.2	32	1	0	3	24.18	0	1	1545.78	191.27	1849.17	1849.17	26.4	26.4	1945.77	1945.77	5233.12	5233.12	533.04	177.87	361.63	371.15	732.79	50.94	129.32	7.85	137.16
163	39.5	31	2	0	1	33.2	0	2	33.89	196.03	2777.86	2615.36	68.5	68.52	1376.7	1376.7	6869.33	6869.33	242.06	82.04	226.62	227.57	454.19	15.04	41.64	2.84	44.47
165	38.6	32	1	0	3	25.79	0	1	325.49	196.05	3169.39	769.39	98.15	98.15	1002.07	1002.07	2842.1	2842.1	242.4	64.27	174.8	176.13	350.92	36.01	459.67	32.11	491.79
167	39.2	30	1	0	2	25.39	0	3	999.51	197.29	2436.69	2274.19	32.4	32.43	1313.05	1313.05	5389.52	5389.52	228.81	238.85	320.19	335.36	655.55	27.96	280.42	19.89	300.32
168	39.4	28	1	0	2	22.77	0	4	566.67	198.14	2187.6	1887.6	102.38	102.38	1930.37	1930.37	4604.65	4604.65	226.53	82.45	299.41	256.97	556.38	17.41	63.5	4.14	67.64
169	41	32	6	0	2	21.72	0	1	1706.01	198.19	2977.47	2827.47	32.71	32.71	1785.1	1785.1	2522.35	2522.35	391.08	119.3	272.84	264.76	537.6	118.14	237.69	15.59	253.27
171	41	33	2	0	3	27.33	0	2	910.17	198.68	5403.68	3003.68	204.93	204.93	2196.81	2196.81	3325.83	3325.83	265.3	88.61	173.93	187.62	361.55	89.27	202.3	16.02	218.32
173	39.6	44	1	0	5	20.63	1	1	657.54	199.87	2334.45	2171.95	77.9	77.93	1326.32	1326.32	2101.08	2101.08	265.16	88.58	152.11	162.44	314.55	16.98	89.78	3.42	93.2
174	40.2	19	2	1	1	33.45	0	1	23.12	199.88	6059.88	6059.88	429.71	429.71	3886.53	3886.53	3806.91	3806.91	228.47	72.16	111.66	111.62	223.28	12.64	179.26	11.38	190.64
177	41	28	3	0	2	34.28	0	1	34.71	200.69	2537.48	2537.48	24.92	24.92	1454.01	1454.01	2573.56	2573.56	200.87	93.72	152.46	141.21	293.67	10.93	103.05	5.27	108.32
178	37.6	33	4	0	1	32.29	0	1	175.17	202.13	3510.36	1110.36	67.75	67.75	556.79	556.79	3237.25	3237.25	241.05	72.88	102.18	123.51	225.69	27.29	273.09	17.51	290.6
181	40.5	24	1	0	3	23.39	0	1	898.63	202.38	21607.3	19207.3	231.38	231.38	7617.16	7617.16	647.16	647.16	190.59	75.74	155	159.33	314.34	20.16	55.73	4.27	59.99
182	40.4	23	1	0	1		0	1	1123.48	203.6	2446.9	2446.9	34.81	34.81	2296.07	2296.07	5560.41	5560.41	316.32	187.01	342.91	370.5	713.4	142.95	300.8	20.75	321.55
186	40.5	19	3	0	1		0	1	433.62	205.61	1293.33	950.48	40.78	40.78	851.15	851.15	3816.51	3816.51	497.2	322.62	291.47	262.36	553.82	166.71	243.79	18.68	262.47
188	41	23	1	0	1	25.35	0	2	37.79	207.82	5185.55	2785.55	71.75	71.75	1644.92	1644.92	4186.08	4186.08	197.77	111.81	182.47	204.95	387.42	65.8	186.95	11.39	198.34
190	41.4	30	1	0	1	37.74	0	1	754.87	209.21	4796.06	3608.06	701.97	701.97	3369.16	3369.16	4574.93	4574.93	151.21	45.19	344.32	405.38	749.7	8.79	187.9	12.49	200.38
192	39.5	25	1	0	2	27.69	0	1	677.95	209.34	4275.71	1875.71	268.41	268.41	1926.88	1926.88	3209.73	3209.73	239.26	105.33	403.8	381.8	785.6	25.3	90.32	6	96.32
193	39.5	32	1	0	1	28.34	0	3	1411.92	209.53	1704.13	1704.13	94.12	94.12	3359.87	3222.37	3964.08	3964.08	507.02	292.63	463.62	409.65	873.27	148.5	660.49	47.59	708.08
195	39.1	35	6	0	2	27.54	0	1	528.69	213.65	1947.18	1947.18	126.78	126.78	1253.62	1253.62	2543.65	2543.65	244.76	261.1	451.4	383.52	834.92	86.13	461.92	31.88	493.8
196	40.3	25	2	1	2	29.8	0	3	241.24	214.1	4159.11	1759.11	68.51	68.51	2179.13	2179.13	3152.39	3152.39	172.96	178.75	294.89	289.78	584.67	36.93	174.27	13.44	187.7
197	39	29	1	0	1	27.51	0	1	142.5	219.24	3192.28	2852.86	47.85	47.85	1824.86	1824.86	2858.02	2858.02	300.78	255.18	478.38	436.31	914.69	121.83	233.96	16.86	250.82
198	39	43	1	0	2	26.29	0	1	13007.1	219.3	4512.34	2112.34	113.88	113.88	2030	2030	3845.68	3845.68	328.29	251.45	325.24	325.77	651.02	176.65	804.93	70.12	875.05
202	39.1	19	1	0	1	20.14	0	1	938.27	226.72	4347.32	4175.89	95.11	95.11	4476.07	4476.07	7323.33	7323.33	97.54	77.54	173.02	145.64	318.66	488.09	529.09	38.72	567.82
203	42	28	1	0	2	25.39	0	1	1434.67	226.91	5925.15	3525.15	183.71	183.71	2993.45	2993.45	9631.85	9631.85	174.23	79.3	231.95	185.16	417.11	13.69	58.46	3.24	61.7
204	30.1	24	2	1	0	26.72	0	1	141.5	227.71	3601.18	3258.33	52.71	52.71	2421.4	2421.4	1950.24	1950.24	201.83	180.06	283.37	261.8	545.17	33.16	188.58	13.89	202.47
205	34	38	6	0	3	27.44	0	3	2386.54	227.83	4188.42	4153.42	68	67.97	5927.01	5927.01	6603.95	6603.95	320.63	85.07	201.59	180.42	382.01	29.04	102.36	8.54	110.89
206	38.6	28	2	0	3	30.84	0	1	581.39	227.87	1838.69	1838.69	61.18	61.18	2204.56	2204.56	5100.58	5100.58	133.92	99.4	171.74	140.4	312.14	12.74	33.61	5.65	39.26
207	38.1	22	1	0	1	20.19	0	3	453.02	228.56	1477.66	1477.66	27.97	27.97	799.72	799.72	5561.8	5561.8	186.36	128.03	294.31	268.75	563.06	75.2	135.27	11.75	147.01
208	39	24	2	0	1	27.45	0	1	302.08	228.8	5658.24	3258.24	109.31	109.31	2856.86	2856.86	2592.25	2592.25	407.17	255.47	383.93	350.63	734.57	42.86	191.93	12.34	204.28
210	40	34	1	0	2	27.96	0	3	730.08	231.99	7590.45	7440.45	9.71	9.71	8500.27	8500.27	3637.68	3637.68	423.37	157	517.56	492.24	1009.8	78.56	172.82	13.21	186.03
211	38	29	1	1	2	21.48	0	3	973.23	232.98	3189.99	789.99	46.06	46.06	852.93	852.93	335.84	335.84	219.37	163.33	459.76	406.4	866.16	33.8	99.36	9.54	108.9
212	39.3	41	1	0	2	20.93	0	1	803.5	233.29	2740.61	2696.89	253.66	253.66	2485.06	2485.06	2297.35	2297.35	418.92	136.07	259.26	242.55	501.81	148.66	445.57	46.8	492.37
213	39	28	6	0	2	40.83	0	2	1080.42	234.34	3873	3723	123.49	123.49	3308.6	3308.6	3156.81	3156.81	116.5	79.16	238.2	166.83	405.04	19.2	41.22	3.64	44.86
214	25	37	1	1	1	30.85	0	1	1687.66	237.64	3089.34	2746.48	237.65	237.65	1361.24	1361.24	5133.09	5133.09	181.49	143	215.64	190.22	405.86	68.42	212.44	8.37	220.82
215	38.5	28	1	0	2	20.76	0	1	1379.86	241.24	7438.09	7288.09	363.6	363.6	3380.41	3380.41	9257.92	9257.92	192.53	240.78	238.25	250.81	489.05	1022.34	730.68	74.72	805.41
216	40.2	22	1	0	1	35.63	1	1	55.48	246.4	5884.66	3484.66	93.89	93.89	2716.89	2716.89	5656.62	5656.62	234.93	445.82	192.08	190.14	382.22	49.18	224.85	17.4	242.25
217	40.3	33	1	1	1	34.91	0	1	1304.44	248.42	3454.33	2082.9	50.62	50.62	1825.35	1825.35	6613.01	6613.01	232.75	142.95	351.18	309.08	660.26	30.67	144.8	12.79	157.59
218	36	23	1	0	2	28.39	0	1	2014.84	248.75	6216.96	6054.46	70.3	70.31	4600.72	4600.72	14344.6	14344.6	248.25	216.77	242.76	256.21	498.96	31.3	206.94	14	220.94
220	40.4	31	1	0	1	25.39	0	1	104.78	250.56	5537.84	5375.34	163.3	163.34	6203.65	6203.65	3796.98	3796.98	233.66	91.01	223.51	181.52	405.04	22.75	280.87	26.09	306.96
221	39.4	41	1	0	2	31.6	0	1	150.7	252.36	1115.66	965.66	156.64	156.64	791.14	791.14	11253.8	11253.8	181.33	142.38	403.35	355.29	758.64	37.63	410.84	27.06	437.9
222	36	28	2	0	3	29.59	1	1	834.24	253.08	4120.9	1720.9	51.89	51.89	1292.51	1292.51	3423.92	3423.92	240.82	87.04	219.54	223.46	443	44.33	83.25	10.94	94.19
224	40.6	28	6	0	1	18.64	0	1	4613.01	254.62	4021.35	1621.35	27.83	27.83	1583.85	1583.85	2107.13	2107.13
225	40.5	30	1	0	2	33.04	0	1	939.64	255.09	3784.1	3614.38	104.35	104.35	2719.22	2719.22	6409.56	6323.85	471.97	339.15	453.5	422.29	875.79	70.46	565.93	43.93	609.86
226	39.4	31	1	0	3	33.43	0	1	593.96	256.03	4588.33	2188.33	419.07	419.07	1578.5	1578.5	5024.91	5024.91	246.74	106.16	239.95	197.62	437.58	49.28	237.82	17.29	255.1
228	39.1	33	1	0	3	36.11	0	1	339.34	257.96	3798.15	2426.72	50.19	50.19	1262.85	1262.85	5568.62	5568.62	198.92	282.07	363.76	322.05	685.81	119.02	222.68	13.75	236.43
229	39.1	25	2	0	3	32.42	0	1	290.64	259.3	3587.21	3500.21	123.13	123.13	2165.03	2129.32	8635.26	8592.4	277.55	285.35	406.94	362.43	769.37	48.23	145.56	16.98	162.54
230	42.1	23	1	0	1	30.85	0	1	249.04	260.05	3945.68	1545.68	82.53	82.53	1786.08	1786.08	4106.42	4106.42	241	128.48	565.89	510.71	1076.6	21.59	206.05	15.56	221.6
232	40.2	33	1	0	1	25.09	0	1	576.73	263.27	5847.68	3447.68	211.68	211.68	3040.41	3040.41	3865.17	3865.17	189.05	179.8	431.95	413.81	845.76	106.03	244.24	14.06	258.3
233	39.3	36	3	0	8	45.34	1	1	889.76	263.99	5615.2	3215.2	44.07	44.07	2321.36	2321.36	1723.49	1723.49	192.58	135.07	202.62	157.76	360.38	37.58	95.11	4.17	99.28
234	40.1	21	1	0	2	35.26	0	1	414.89	264.55	3962.79	1562.79	64.25	64.25	1153.72	1153.72	4931.16	4931.16	265.35	256.15	265.72	263.94	529.66	32.34	159.07	10.87	169.94
235	41.4	31	1	0	1	27.98	0	3	228.8	266.52	4713.89	2313.89	159.88	159.88	1986.9	1986.9	2139.69	2139.69	264.06	143.76	268.78	241.12	509.9	51.69	124.47	9.84	134.32
236	39.5	35	1	0	2	22.86	0	2	584.43	270.23	4547.91	2147.91	188.12	188.12	1710.1	1710.1	2500.65	2500.65	251.43	280.25	298.13	286.66	584.79	105.44	344.75	25.85	370.6
237	38.3	27	2	0	4	23.68	0	1	221.78	273.22	3924.91	3582.05	52.16	52.16	1852.31	1852.31	2896.97	2896.97	177.3	120.79	453.94	426.08	880.02	18.34	77.52	8.77	86.29
238	39.6	23	5	1	3	28.14	0	2	360.4	275.71	2244.13	1584.13	89.72	89.72	1274.28	1274.28	3816.4	3816.4	224.81	143.42	511.38	382.88	894.26	23.8	104.45	7.52	111.98
239	40.5	26	1	2	2	23.57	0	1	219.24	276.35	1770.46	1770.46	138.25	138.25	1059.5	1059.5	1072.04	1072.04	301.94	167.26	485.01	443.06	928.07	78.75	454.49	35.1	489.59
240	40	24	6	0	2	45.46	0	1	331.18	276.47	3919.99	1519.99	31.83	31.83	1233.49	1233.49	8628.47	8628.47	296.51	245.32	357.72	258.59	616.31	41.62	79.39	5.37	84.77
241	38.3	20	1	1	1	33.1	0	1	191.27	279.86	4801.98	2401.98	172.63	172.63	1609.91	1609.91	2878.68	2878.68	156.9	98.19	241.81	159.26	401.07	9.74	78.72	3.07	81.79
242	39.4	32	1	0	3	21.06	0	2	109.51	281.3	3341.57	3341.57	139.5	139.49	2390.68	2390.68	4126.65	4126.65	216.51	212.87	446.06	308.73	754.79	25.73	130.6	9.11	139.71
243	35.3	32	4	1	5	31.36	0	1	284.51	281.81	1770.04	1748.62	176.34	176.34	2034.27	2034.27	1563.08	1563.08	117.27	92	367.66	343.38	711.04	27.08	58.57	7.27	65.84
244	41	19	2	2	2	31.76	0	1	102.54	284.29	844.76	759.04	123.68	123.68	625.53	625.53	2260.57	2260.57	222.59	148.68	304.96	260.98	565.94	12.2	137.82	8.26	146.08
245	40.6	31	1	0	5	27.06	0	3	276.47	284.41	8793.52	8643.52	77.18	77.18	12574.2	12574.2	8405.25	8405.25	344.58	297.1	475.65	347.71	823.36	63.49	362.94	29	391.94
246	41	22	2	2	1	32.22	0	3	74.46	284.51	4252.05	1852.05	62.17	62.17	2527.56	2527.56	8629.3	8629.3	207.5	205.51	395.92	398.12	794.03	38.3	209.97	21.38	231.35
247	32.1	23	1	0	2	25.69	0	1	588.99	290.64	4892.94	2492.94	108.28	108.28	3382.42	3382.42	3471	3471	153.28	78.19	256.86	234.79	491.65	20.11	84.66	7.81	92.47
248	37	27	1	2	3	18.93	0	1	88.44	291.74	4372.72	1972.72	950.71	950.71	3285.82	3285.82	1531.38	1531.38	191.83	102.07	400.6	397.32	797.92	61.4	169.91	15.84	185.75
249	41.1	22	1	0	2	29.28	0	1	351.2	297.93	4030.01	3880.01	92.76	92.76	2294.09	2294.09	10625.9	10625.9	50.98	20.85	10.33	15.48	25.81	2.38	7.08		7.08
250	41	36	1	0	2	25.22	0	1	1984.48	299.84	1695.2	1532.7	109.2	109.16	937.86	937.86	3899.2	3899.2	334.5	195.78	282.6	244.66	527.26	143.6	209.1	16.86	225.96
251	40	31	1	1	1	22.14	0	1	1017.32	301.32	1746.26	1596.26	48.3	48.3	1509.23	1509.23	4369.27	4369.27	183.38	179.8	215.16	216.29	431.45	44.31	308.93	17.92	326.86
252	40.4	21	2	2	2	29.11	0	1	27.21	302.08	2639.24	2639.24	285.53	285.53	3491.47	3491.47	18246.3	18246.3	204.81	111.21	474.46	395.76	870.22	15.88	58.9	7.09	65.99
253	40	29	1	2	3	40.85	0	1	1861.18	308.59	8140.88	3340.88	188.62	188.62	2759.26	2759.26	2732.41	2732.41	187.39	75.94	236.44	198.96	435.4	77.68	91.84	6.05	97.89
254	29.1	34	3	2	6	48.09	1	4	618.25	312.17	1026.74	864.24	16	16.01	387.86	387.86	1952.89	1952.89	84.43	77.74	113.52	122.48	236	26.83	53.3	6.66	59.96
255	38.6	33	1	2	2	27.45	0	3	1068.47	314.04	3671.24	3521.24	38.9	38.9	405.45	405.45	597.38	597.38	183.58	179.3	264.83	215.86	480.69	80.97	137.42	9.66	147.08
256	39	24	1	0	2	41.99	0	3	13.6	315.31	4641.42	4344.42	126.22	126.22	3097.89	3097.89	17578.9	17428.9	149.15	108.97	379.71	253.95	633.66	6.54	42.55	4.04	46.59
257	39.4	30	2	1	5	27.98	0	1	764.53	316.55	4998.05	2598.05	44.56	44.56	2187.55	2187.55	4396.23	4396.23	208.59	136.82	485.09	469.12	954.21	48.43	106.96	12.21	119.17
258	40.4	23	1	2	1	19.47	0	2	856.55	317.28	4403.47	4060.61	302.59	302.59	2733.38	2733.38	8052.44	8052.44	186.43	112.49	586.98	419.92	1006.9	35.77	285.55	15.93	301.48
259	38.6	22	6	0	1	33.65	0	4	205.61	317.32	2994.39	2844.39	212.16	212.16	1457.31	1457.31	2574.94	2574.94	184.41	81.77	177.78	164.32	342.09	23.35	54.9	7.6	62.5
260	39.4	37	1	0	2	21.87	0	3	416.82	320.84	4506.79	3135.36	49.32	49.32	4661.07	4661.07	2098.44	2098.44	461.73	443.61	362.24	321.22	683.46	100.24	538.06	36.45	574.51
261	39.5	29	1	0	2	22.39	0	2	607.2	323.13	12260	9859.99	161.26	161.26	7898.1	7898.1	6556.41	6556.41	258.32	151.81	318.03	244.93	562.97	60.04	166.26	10.07	176.33
262	39.6	24	2	0	1	37.87	1	1	436.25	324.11	8308.81	5908.81	51.8	51.8	2874.65	2874.65	3136.61	3136.61	284.79	183.1	357.1	359.87	716.97	22.95	107.45	9.91	117.36
263	39.4	35	1	0	2	37.89	0	3	1500.97	325.49	5287.36	4944.5	68.74	68.74	2344.08	2344.08	8168.43	8168.43	247.51	135.21	427.68	299.69	727.36	30.54	231.14	12.31	243.45
265	40	33	1	2	4	33.67	0	3	1840.74	326.49	6630.58	4230.58	151.63	151.63	4223.76	4223.76	7826.59	7826.59	259.58	123.54	423.87	289.89	713.76	89.97	281.43	25.19	306.63
266	39.4	30	1	0	2	31.54	0	1	1011.82	327.01	2994.15	2994.15	55.11	55.11	1905.99	1905.99	4188.52	4188.52	76.96	45.12	107.14	92.57	199.71	7.64	11.94	3.88	15.82
267	38.4	34	1	0	5	20.59	0	3	543.26	330.79	3534.52	2163.09	182.25	182.25	1879.21	1879.21	5340.77	5340.77	286.5	141.99	214.48	223.74	438.22	113.79	333.19	36.35	369.54
268	39	33	2	0	1	41.62	1	3	2270.2	331.18	2674.2	2674.2	184.66	184.66	2947.05	2947.05	6426.17	6426.17	380.54	372.65	331.01	351.37	682.38	121.86	496.86	51.07	547.93
269	37.1	32	1	0	2		0	3	599.39	335.14	3943.32	1543.32	52.39	52.39	1409.43	1409.43	2188.6	2188.6	35.23	14.76	25.17	31.31	56.48	4.33	25.26	3.34	28.6
270	40.2	30	3	0	3	25.68	0	1	234.34	336.84	7429.6	5029.6	229.25	229.25	1867.42	1867.42	2804.57	2804.57	532.97	530.1	286.57	288.26	574.83	350.77	430.72	38.43	469.15
271	38.4	28	2	2	5	31.19	0	1	589.68	339.34	5191.96	5041.96	219.73	219.73	3300.69	3300.69	4111.89	4111.89	172.21	74.16	408.87	365.43	774.3	14.73	81.32	4.69	86.02
272	40.1	27	1	2	3	25.97	0	1	252.36	340.08	7062.3	6719.45	25.44	25.44	3034.45	3034.45	2573.52	2573.52	136.33	142.47	222.35	211.19	433.55	15.89	141.09	14.84	155.93
273	40.4	25	1	0	2	34.37	0	1	20.25	340.67	6843.93	4443.93	84.58	84.58	2498.21	2498.21	4225.08	4225.08	218.72	100.77	395.41	407.74	803.15	10.28	63.38	2.21	65.58
274	37	30	1	2	3	21.96	0	3	248.42	341.92	3996.4	3974.97	38.39	38.39	2269.23	2269.23	1533.4	1533.4	165.44	124.64	422.31	327.64	749.95	76.07	227.28	18.63	245.91
275	38.3	25	2	2	2	36.86	0	4	105.51	344.37	1969.55	1807.05	92.7	92.72	1740.88	1740.88	5489.96	5489.96
276	38.1	24	1	0	2	27.65	1	1	639.12	345.49	4513.81	2113.81	62.44	62.44	1773.6	1773.6	2496.9	2496.9	229.09	155.01	284.01	249.42	533.43	77.24	919.51	78.5	998.02
277	41	32	1	0	1	29.2	0	3	301.32	347.38	5803.07	5803.07	113.06	113.06	5274.45	5274.45	11935.1	11935.1	265.44	116.16	416.74	321.77	738.51	98.76	190.21	8.75	198.97
278	40.3	24	1	2	1	24.11	0	1	128.74	347.5	1297.88	1255.02	41.52	41.52	629.76	629.76	9243.68	9243.68	305.25	195.54	304.65	241.26	545.9	37.66	288.03	22.73	310.76
279	39.2	29	1	0	0		0	1	188	348.33	2295.75	2133.25	475.3	475.34	2841.51	2841.51	1974.21	1974.21	218.49	134.97	394.93	284.37	679.3	30.24	190.23	19.32	209.56
280	40.5	30	4	0	1	20.08	0	2	1005.77	349.4	4965.77	4622.91	66.19	66.19	2889.16	2889.16	5890.53	5890.53	327.08	237.79	456.66	534.38	991.03	128.53	379.42	49.19	428.61
281	39.4	31	1	0	2	24.2	0	1	1601.58	349.56	5760.19	5463.19	229.47	229.47	1978.31	1978.31	7774.55	7624.55	228.02	147.35	485.07	394.42	879.5	601.11	581.46	48.54	630
282	39	32	2	0	2	37.4	0	1	42.01	349.79	4523.45	2123.45	117.5	117.5	1520.36	1520.36	4799.18	4799.18	234.63	201.5	420.39	395.52	815.91	44.06	379.15	45.07	424.22
283	37.1	29	1	0	3	44.61	1	3	129.76	350.38	8299.73	5899.73	42.41	42.41	3581.33	3581.33	2579.53	2579.53	188.17	87.61	355.6	319.62	675.21	39.76	38.02	7.98	45.99
285	40.2	29	1	0	2	23.93	0	1	439.09	354.43	3690.11	3347.26	15.3	15.3	2595.71	2595.71	2564.13	2564.13	301.4	113.26	395.31	317.88	713.19	42.57	149.56	11.16	160.72
286	39	33	1	0	5	34.74	0	1	434.95	356.92	3749.6	3599.6	188.08	188.08	2756.6	2756.6	8681.17	8681.17	157.61	140.68	246.31	198.32	444.64	23.17	66.97	4.08	71.04
287	31.1	24	1	0	0		0	1	107.17	357.5	3596.09	1196.09	28.13	28.13	518.76	518.76	11645.9	11645.9	9.17	7.96	28.77	26.54	55.31	3.61	22.28		22.28
288	35.2	25	1	2	1	25.39	0	2	207.82	357.68	4022.16	4000.73	237.78	237.78	2066.15	2066.15	21541.5	21541.5	115.01	81.21	211.82	219.84	431.66	53.62	387.65	31.11	418.76
289	36.6	26	1	0	1	28.27	0	4	623.86	358.9	8536.72	8374.22	58.3	58.27	2493.94	2493.94	3567.07	3567.07	203.1	122.42	141.43	150.69	292.11	47.31	72.09	5.85	77.94
290	39.3	36	6	0	1	32.78	1	1	24.55	359.12	4477.73	2077.73	43.58	43.58	804.02	804.02	5887.64	5887.64	307.37	185.59	288.16	290.45	578.61	42.9	147.74	13.25	160.99
291	40.6	27	1	0	1	20.77	0	3	490.91	360.4	4081.49	1681.49	154.13	154.13	1446.45	1446.45	8208.37	8208.37	175.65	67.88	349.91	267.17	617.09	24.41	430.08	28.19	458.27
292	37.5	38	1	0	5	29.12	0	2	96.18	363.74	6190.26	3790.26	73.5	73.5	2222.22	2222.22	4192.41	4192.41	132.73	98.63	455.38	382.06	837.44	24.44	125.42	12.35	137.77
293	40.6	27	1	1	3	40.32	0	1	708.14	365.49	2449.28	2449.28	41.82	41.82	2601.05	2601.05	6359.07	6359.07	157.04	99.74	262.63	238.3	500.93	6.94	53.06		53.06
296			6	0	0		0	1	177.66	368.05	5495.17	5495.17	260.44	260.44	5643.41	5643.41	8518.68	8518.68	162.62	152.16	369.92	277.55	647.48	35.73	204.1	17.64	221.74
297	40.1	34	2	0	5	25.87	0	1	4256.93	369.37	5641.76	3241.76	24.31	24.31	983.24	983.24	3506.28	3506.28	199.03	102.29	219.34	227.55	446.9	47.63	151.61	16.25	167.86
298	41.1	35	3	0	6	29.07	0	2	745.03	372.87	2825.92	2525.92	304.85	304.85	1798.72	1798.72	3330.9	3330.9	387.55	257.84	223.9	264.93	488.83	73.58	265.01	35.69	300.7
299	36.3	32	1	0	1	39.96	1	1	689.66	374.03	1904.55	1904.55	256.07	256.07	1561.68	1561.68	5786.37	5786.37	131.83	70.79	568.62	352.75	921.37	117.94	284.97	15.4	300.37
300	41	22	1	0	1	21.45	0	1	495.19	374.72	7058.58	5687.15	87.78	87.78	4885.58	4885.58	12208.7	12208.7	276.94	180.93	213.98	198.26	412.24	31.24	174.8	12.99	187.79
301	37.3	36	1	2	3	25.87	0	1	542.99	389.37	6357.56	3957.56	30.17	30.17	3378.64	3378.64	2402.51	2402.51	332.78	91.32	418.38	369.18	787.56	58.95	109.66	9.34	119
303	40.2	20	1	0	2	19.13	0	1	558.51	391.39	4206.68	1806.68	210.52	210.52	1067.78	1067.78	2690.63	2690.63	378.34	182.61	389.64	333.37	723.02	174.18	349.47	26.73	376.2
304	36.2	20	1	1	1	22.31	0	1	374.72	400.79	4210.88	4048.38	83.3	83.31	3205.56	3205.56	4311.05	4311.05	265.53	230.69	460.56	443.09	903.65	79.21	282.14	32.69	314.83
307	35.3	25	1	0	2	36.54	0	3	263.27	409.06	4975.35	4632.5	379.8	379.8	3001.46	3001.46	7332.45	7332.45	118.04	86.71	207.73	165.23	372.96	19.31	91.66	7.27	98.94
308	39.5	32	1	0	2	26.51	0	1	720.54	414.89	5017.27	5017.27	511.27	511.27	1471.6	1471.6	18215.5	18215.5	186.13	140.32	390.49	303.49	693.99	143.63	487.38	34.15	521.53
309	40	30	1	0	2	20.41	0	1	592.03	416.34	6005	3605	20.45	20.45	2369.71	2369.71	4417.89	4417.89	220.75	100.41	230.03	205.33	435.36	58.35	136.59	14.97	151.57
310	38.6	28	1	0	2	21.86	0	1	480.82	416.82	4433.34	4090.49	234.77	234.77	3821.33	3821.33	5333.29	5333.29	208.34	107.44	245.87	227.1	472.97	41.69	434.45	47	481.45
312	40.6	28	1	2	2	37.94	0	3	546.32	420.39	1592.73	1592.73	45.78	45.78	588.6	588.6	3509.07	3509.07	202.95	167.48	440.62	300.48	741.1	46.25	149.37	11.47	160.84
313	40	28	1	2	2	22.61	0	1	708.67	427.19	4528.38	2128.38	57.84	57.84	1496.41	1496.41	3297.66	3297.66	370.34	175.69	147.64	134.58	282.21	180.79	454.69	42.75	497.44
314	39	32	2	2	5	30.83	0	1	368.05	428.19	5725.19	3325.19	126.45	126.45	3863.73	3863.73	11630.5	11630.5	353.97	184.01	433.24	348.6	781.84	49	78.75	6.98	85.73
315	37.1	25	1	2	1	37.41	0	1	31.69	428.94	4103.22	3940.72	34.4	34.43	5222.55	5222.55	6653	6653	116.64	71.65	133.2	135.67	268.87	16.36	74.46	10.04	84.5
316	41.1	19	1	2	1	22.86	0	1	521.75	429.21	4175.23	2803.8	46.29	46.29	3019.74	3019.74	2901.66	2901.66	223.08	83.47	293.43	240.17	533.59	34.68	92.97	7.37	100.33
317	39.2	38	1	0	2	23.22	0	1	634.96	429.46	4543.49	4543.49	63.18	63.18	2483.69	2483.69	3303.04	3303.04	25.65	23.95	18.56	17.72	36.28	10.17	50.97	4.51	55.48
318	38.6	36	1	0	2	25.39	0	3	86.59	430.25	5709.91	3309.91	161.34	161.34	1715.78	1715.78	5312.72	5312.72	184.76	198.14	313.79	285.27	599.06	71.09	159.83	12.84	172.67
319	39.1	31	1	2	3	33.63	0	3	1354.09	430.26	7054.35	4654.35	108.43	108.43	3678.04	3678.04	3648.21	3648.21	143.29	82.75	290.49	276.19	566.68	97.69	111.11	8.36	119.47
320	37.2	31	2	0	1	29.66	0	3	513.7	432.65	5539.52	4669.52	149.88	149.88	2906.25	2856.25	5182.25	5182.25	64.04	27.88	26.28	22.51	48.79	26	36.91	3.39	40.3
321	39.6	22	2	1	1	21.96	0	1	349.4	433.26	2114.9	1964.9	19.89	19.89	1215.61	1215.61	1717.75	1717.75	313.83	252.38	478.93	389.3	868.22	35.36	122.43	9.21	131.64
322	37.1	20	2	0	2	27.18	0	2	429.46	433.33	1529.76	1524.76	36.1	36.15	610.43	610.43	3338.48	3338.48	188.23	119.57	405.82	340.54	746.36	15.13	79.54	6.15	85.69
323	40.1	32	1	2	3	32.12	0	3	527.19	433.62	1168.83	1168.83	51.56	51.56	465.06	465.06	170.88	170.88	197.94	85.71	156.91	142.01	298.92	38.97	93.21	23.78	116.99
324	37.5	27	1	0	2	35.5	1	1	472.98	434.95	3549.32	3399.32	145.06	145.06	1632.14	1632.14	3505.86	3505.86	154.41	88.24	557.55	534.71	1092.26	50.52	163.41	14.4	177.81
326	40.3	30	1	0	1	22.05	0	1	140.52	436.25	4918.36	2518.36	154.24	154.24	3821.38	3821.38	6019.51	6019.51	229.69	86.26	372.8	322.78	695.58	153.95	342.43	30.55	372.99
327	39.1	34	1	2	2	32.85	0	1	198.68	437.31	3786.52	1386.52	111.48	111.48	838.8	838.8	3632.32	3632.32
328	39	27	1	0	3	31.65	0	1	675.39	438.32	2431.38	2088.52	4.48	4.48	849.44	849.44	3560.87	3560.87	81.25	56.24	354.95	269.32	624.27	14.53	65.45	4.91	70.36
330	40.6	20	4	0	1	30.06	0	4	324.11	439.09	3447.75	3297.75	121.37	121.37	4128.83	4128.83	10327.9	10327.9	149.51	108.6	394.97	369.41	764.38	64.2	159.67	18.1	177.77
331	40.6	19	3	0	2	37.23	0	1	314.04	439.29	6666.75	4266.75	289.2	289.2	4348.71	4348.71	3369.78	3369.78	232.11	343.01	353.05	335.5	688.54	33.77	634.71	62.9	697.6
333	38.2	24	1	2	1	28.89	0	2	474.4	442.5	8003.99	5603.99	102.76	102.76	2478.3	2478.3	6844.09	6844.09	250.24	148.52	115.48	114.33	229.82	40.9	192.02	16.02	208.05
334	38.4	32	1	2	2	38.42	0	2	490.92	445.61	5363.37	5020.51	215.9	215.9	4899.61	4854.04	4728.28	4728.28	117.38	52.74	209.48	195.44	404.92	35.34	91.19	7.52	98.71
335	35.3	23	1	2	1	22.69	0	1	632.58	446.25	1679.57	1679.57	174.83	174.83	969.42	969.42	3084.33	3084.33	201.02	78.02	177.06	172.57	349.63	45.52	68.08	6.69	74.76
336	41.1	25	4	0	1	26.82	0	2	3264.55	447.61	3183.89	2841.04	41.26	41.26	2718.57	2718.57	4207.54	4207.54	605.45	247.5	76.3	127.32	203.62	392.87	2792.48	210.6	3003.08
338	40.6	21	1	0	1	46.37	0	3	416.34	453.02	2130.25	2130.25	106.17	106.17	1839.27	1839.27	8302.77	8302.77	132.82	119.28	338.7	286.41	625.11	31.37	76.65	4.78	81.44
339	40	34	1	0	1	33.37	0	3	270.23	455.72	1603.23	1603.23	171.81	171.81	739.47	739.47	2017.35	2017.35	271.62	158.48	305.48	292.58	598.06	61.82	210.71	18.55	229.26
340	41.3	19	1	1	1	21.7	0	3	645.22	456.94	6259.22	6259.22	74.51	74.51	3061.88	3061.88	2585.45	2585.45	159.96	171.46	412.59	400.78	813.37	27.59	146.01	15.87	161.88
341	41.2	31	1	2	3	20.82	0	3	150.84	458.16	2831.98	2831.98	108.08	108.08	1251.28	1251.28	4217.09	4217.09	347.2	259.12	209.14	209.76	418.9	92.34	569.19	52.02	621.21
342	39.5	43	3	0	1	28.99	0	1	199.88	458.75	4721.95	4571.95	68.06	68.06	3629.22	3629.22	3835.87	3835.87	123.3	76.49	350.61	227.19	577.8	24.28	35.5	4.07	39.56
346	40.5	29	1	0	2	25.51	0	1	3470.04	459.86	3437.44	3274.94	482.5	482.46	1549.25	1549.25	4975.62	4975.62	389.67	250.81	549.76	559.59	1109.35	355	617.89	51.4	669.28
347	30	27	1	0	2	23.89	0	1	496.48	464.39	6757.15	4357.15	59.79	59.79	1668.02	1668.02	4287.14	4287.14
348	40.4	22	1	2	2	29.44	0	3	228.56	472.98	3491.8	3320.37	23.66	23.66	1501.69	1501.69	8983.26	8983.26	157.21	106.97	437.35	368.13	805.47	101.16	176.55	15.45	192
349	41.5	30	1	0	0	18.55	0	2	579.96	474.4	10304.3	7904.31	53.82	53.82	2748.15	2748.15	2844.5	2844.5	269.28	159.36	220.04	214.57	434.62	208.21	535.73	43.92	579.65
351	37.4	38	1	0	3	43.65	0	4	345.49	474.88	6910.04	4510.04	64.97	64.97	2258.32	2258.32	4127.55	4127.55
352	40.4	20	6	0	0	21.36	0	4	1137.62	476.64	2705.05	2362.2	79.08	79.08	1533.74	1533.74	3501.4	3501.4
353	41.1	29	1	0	1	20.03	0	1	284.41	477.08	4705.89	4705.89	232.81	232.81	5479.59	5479.59	20972.3	20972.3
354	39	38	1	0	2	26.78	1	1	2216.28	478.12	4597.85	4597.85	133.19	133.19	3439.95	3439.95	3804.87	3804.87
355	39.2	23	6	0	2	44.92	0	1	5.74	480.1	13959.5	11559.5	539.51	539.51	6170.81	6170.81	4848.29	4848.29
356	37.2	36	2	1	2	36.97	0	4	904.76	480.82	3313.28	3163.28	124.98	124.98	1658.16	1658.16	4627.21	4627.21
357	39.6	32	1	0	1	26	0	1	336.84	490.91	4253.31	1853.31	19.68	19.68	797.94	797.94	4139.27	4139.27
358	36.5	40	1	0	1	32.95	0	4	214.1	490.92	7386.04	4986.04	116.78	116.78	2350.27	2350.27	10570.7	10570.7
359	39.2	23	2	0	2	33.8	0	1	646.3	494.42	4646.38	4303.52	119.76	119.76	2365.24	2365.24	3256.23	3256.23
360	40.3	27	1	0	1	20.67	0	1	21	495.19	2834.15	2537.15	85.32	85.32	2480.68	2480.68	3514.28	3364.28
361	41	23	1	0	1	31.32	0	1	369.37	495.62	2426.93	2276.93	212.73	212.73	1663.93	1663.93	3115.26	3115.26
362	40	30	2	2	2	19.37	0	1	679.65	495.9	2800.89	2458.04	326.6	326.6	2416.55	2416.55	11644.7	11644.7
363	41	24	1	0	1	25.69	0	2	615.81	496.48	3411.65	2751.65	23.3	23.3	2350.84	2350.84	3497.11	3497.11
364	40	25	1	0	2	22.86	0	3	1112.49	503.53	17229.1	16886.3	228.2	228.2	7676	7676	6121.2	6121.2
365	38.5	38	1	0	1	38.28	0	4	592.66	503.86	4902.96	2502.96	217.67	217.67	2027.38	2027.38	8447.71	8447.71
366	41	32	1	0	4	22.86	0	3	204.82	504.02	5623.14	3223.14	213.58	213.58	1471.58	1471.58	3988.09	3988.09
367	40.3	32	1	0	1	21.98	0	1	1303.95	505.64	4500.96	4158.1	245.17	245.17	2926.03	2926.03	2762.48	2762.48
368	39.5	23	1	0	1	20.27	0	3	316.55	507.06	9184.27	4384.27	49.24	49.24	6565.95	6565.95	2080.94	2080.94
369	37.1	21	2	2	2	38.58	0	4	17.74	508.57	6484.4	5112.97	258.51	258.51	2659.94	2659.94	2508.75	2508.75
370	39	35	1	0	4	20.63	1	3	363.74	513.7	2870.99	2356.7	218.29	218.29	1836.13	1836.13	2578.78	2578.78
371	39.4	19	2	2	2	24.84	0	3	213.65	514.31	2442.07	2292.07	144.55	144.55	1257.76	1257.76	4128.35	4128.35
373	26.3	28	6	0	1	23.66	0	2	2255.74	516.29	5535.45	5192.6	303.04	303.04	6720.63	6720.63	11270.1	11270.1
374	41.1	32	1	0	1	23.81	0	2	130.36	517.2	4201.4	4201.4	147	147.02	3650.9	3650.9	3541.63	3541.63
375	39.2	36	3	0	4	32.76	0	1	1403.89	517.41	5220.76	5220.76	67.28	67.28	3890.1	3890.1	2153.62	2153.62
376	41	34	3	0	4	26.61	0	3	712.4	521.75	2468.79	2447.36	113.73	113.73	2279.06	2279.06	3975.04	3975.04
377	40.3	23	1	0	2	35.31	0	2	232.98	522.36	7740.96	5340.96	86.53	86.53	6936.95	6936.95	5213.98	5213.98
378	39.5	25	4	0	3	29.74	0	1	390.49	523.57	4145.36	3802.5	234.43	234.43	2255.37	2255.37	2778.16	2778.16
379	39.4	35	1	0	3	24.62	0	1	264.55	526.9	2660.15	2497.65	276.7	276.67	974.01	974.01	2179.81	2179.81
380	38.5	23	1	2	2	39.68	0	4	35.82	527.19	6447.18	6275.75	91.96	91.96	3951.75	3951.75	3342.48	3342.48
382	36	27	1	2	3	41.18	1	1	697.34	528.69	2560.46	2263.46	276.33	276.33	1962.37	1962.37	1270.34	1120.34
383	38.4	23	3	0	4	33.59	0	1	209.34	531.8	4885.75	4862.54	170.7	170.72	1690.57	1690.57	3545.96	3545.96
384	40.2	22	1	0	1	21.45	0	1	31.49	533.97	4519.37	4519.37	129.93	129.93	3705.43	3685.79	12027.2	12027.2
385	39	37	1	0	3	23.72	1	2	1567.36	539.03	1783.73	1783.73	147.9	147.91	1571.87	1571.87	5014.54	5014.54
386	39.1	29	1	0	2	33.89	0	1	706.72	540.52	3332.18	3169.68	190.1	190.15	2444.33	2444.33	10511.1	10511.1
387	39.2	23	2	0	1	19.07	0	1	202.13	541.87	3864.61	3864.61	238.28	238.28	1873.4	1873.4	6638.87	6638.87
388	38.2	27	2	2	5	35.54	0	3	428.19	542.99	2577.54	2577.54	70.64	70.64	957.01	957.01	2758.54	2758.54
389	39	40	3	0	5	22.37	0	2	495.62	543.26	4346.02	4003.16	23.83	23.83	1778.66	1778.66	2667.7	2667.7
391	40.6	23	1	0	1	22.3	1	1	128.79	548.12	4978.66	2578.66	122.74	122.74	2046.41	2046.41	3498.92	3498.92
392	40.6	30	1	0	3	24.48	0	1	115.75	549.59	8100.91	5700.91	232.12	232.12	4075.7	4075.7	1946.22	1946.22
393	39.2	34	1	0	1	24.37	0	4	101.05	554.08	2905.27	2905.27	115.2	115.21	2029.76	2029.76	3524.52	3524.52
394	39	33	1	0	3	21.97	0	2	1031.44	554.19	6742.11	6742.11	111.08	111.08	3511.23	3511.23	10698.3	10698.3
395	40.4	25	1	1	0	26.61	0	3	48.19	556.81	2134.82	2113.39	88.37	88.37	1324	1324	3985.69	3985.69
396	40.4	26	1	0	1	23.21	0	1	200.69	558.51	5305.27	5155.27	213.45	213.45	3306.07	3306.07	3675.84	3675.84
397	39.6	26	1	0	1	28	0	2	213.56	562.2	5496.74	3096.74	158.02	158.02	2102.96	2102.96	8060.05	8060.05
398	39.3	29	1	0	4	22.85	0	2	690.07	562.9	6898.17	6898.17	49.01	49.01	971.97	971.97	4300.33	4300.33
414	40.3	36	1	0	4	27.22	0	2	915.18	563.53	8248.5	3448.5	58.51	58.51	2935.78	2935.78	4895.76	4895.76
416	37	34	2	1	1	25.73	0	4	549.59	566.67	3345.32	3345.32	32.31	32.31	2008.77	2008.77	4703.83	4703.83
417	39.6	23	1	0	2	28.6	0	3	335.14	571.97	8839.23	6439.23	288.17	288.17	3702.15	3702.15	22878.3	22878.3
418	40.4	31	2	2	3	42.91	0	1	357.68	573.91	6645.62	4245.62	36.23	36.23	2744.2	2744.2	2889.85	2889.85
419	35.5	37	1	2	2	47.6	1	4	1701.29	576.73	4963.61	4920.76	60.58	60.58	2322.91	2322.91	4226.12	4226.12
420	40.3	37	1	0	2	20.38	0	1	1919.29	579.96	6432.55	6432.55	204.94	204.94	7700.34	7654.77	5318.69	5318.69
421	38.6	37	1	0	2	21.41	0	1	1443.84	580.31	5760.64	3360.64	52.06	52.06	1827.08	1827.08	6465.17	6465.17
422	33.6	33	6	0	3	39.46	1	4	614.79	581.39	8283.51	7940.65	115.85	115.85	8493.15	8493.15	7131.82	7131.82
423	40.3	36	1	0	1	33.66	0	3	327.01	584.43	10204.3	10182.8	128.85	128.85	4844.4	4844.4	6934.42	6934.42
424	39.3	20	1	0	2	34.61	1	4	153.27	586.62	4076.27	3913.77	18.2	18.25	2607.29	2607.29	1641.93	1641.93
425	39.5	35	1	0	2	27.49	0	3	1345.65	588.49	7068.15	4668.15	81.54	81.54	3488.29	3488.29	5851.12	5851.12
427	40.6	33	1	2	4	33.08	0	2	1812.03	588.99	3219.66	2876.8	60.26	60.26	1583.36	1583.36	9777.42	9777.42
429	39.2	30	2	1	5	26.83	0	1	556.81	589.68	5014.64	2614.64	45.41	45.41	820.85	820.85	2415.42	2415.42
431	39.5	31	1	0	2	23.64	0	1	219.3	592.03	6159.05	5816.19	303.07	303.07	5241.52	5241.52	4930.29	4930.29
432	39.9	30	2	0	3	60.28	0	2	495.9	592.66	7411.66	5011.66	40.95	40.95	3913.91	3913.91	4157.39	4157.39
433	40.2	40	6	0	7	32.03	1	1	1014.97	593.96	5081.06	4738.2	71.01	71.01	2178.4	2178.4	4596.72	4596.72
435	40.3	37	1	0	3	24.81	0	1	678.99	595.01	10272.2	7872.19	143.67	143.67	8500.65	8500.65	11640.7	11640.7
436	37.1	26	1	0	1	42.72	0	4	108.2	595.06	7019.91	4619.91	162	162	3063.36	3063.36	6520.15	6520.15
437	39	35	1	0	2	29.05	0	1	507.06	599.39	4503.9	4503.9	94.45	94.45	3170.34	3170.34	4893.98	4893.98
439	39.2	35	1	0	4	29.59	1	4	427.19	607.2	6292.39	6292.39	87.26	87.26	5292.59	5292.59	4552.15	4552.15
441	39.3	28	2	0	3	60.8	0	1	73.12	610.17	6443.03	4043.03	32.31	32.31	2148.9	2148.9	2247.72	2247.72
442	40.6	32	1	0	2	26.51	0	2	153.66	610.92	8320.99	5920.99	62.57	62.57	5214.12	5214.12	2854.17	2854.17
444	41	28	6	0	1	20.33	0	1	1732.97	614.79	3616.25	3466.25	376.5	376.5	1887.48	1887.48	5458.29	5458.29
445	38.4	43	1	0	5	28.51	0	1	736.43	615.81	2485.17	2335.17	44.62	44.62	1206.18	1206.18	6351.76	6351.76
446	37.4	23	6	2	1	24.53	0	3	163.79	618.25	13564.8	11164.8	382.75	382.75	8180.44	8180.44	11315.3	11315.3
447	39.6	23	1	0	2	31.6	0	3	262.73	623.86	4371.44	4221.44	147.4	147.4	2895.44	2895.44	12259.1	12259.1
448	39.1	29	6	0	0	19.91	0	1	1056.63	625.62	5439.77	3039.77	124.43	124.43	1903.77	1903.77	8190.94	8190.94
450	40.3	22	1	0	1	21.97	0	3	514.31	629.79	3717.51	3624.65	205	205.04	1880.6	1880.6	5055.03	5055.03
453	39.2	25	1	0	2	40.66	0	1	36.98	630.54	8745.11	3945.11	24.85	24.85	1956.13	1956.13	3174.86	3174.86
454	39.1	31	1	2	3	28.74	0	1	1796.78	630.71	7177.89	5829.39	94.65	94.65	3653.84	3653.84	4316.1	4241.1
455	34.2	26	6	0	1	20.86	0	1	644.87	632.06	2751.44	2751.44	460.07	460.07	3002.61	3002.61	6454.72	6454.72
456	39.4	32	1	0	3	20.52	0	2	630.71	632.18	3021.23	3021.23	325.55	325.55	3578.99	3578.99	15533.3	15533.3
458	28	32	1	0	2	31.26	0	1	326.49	632.58	9109.94	6709.94	114.03	114.03	4473.32	4473.32	20873.6	20873.6
459	39.6	30	1	0	2	18.89	0	2	317.32	634.96	6105.82	5762.96	281.97	281.97	3702.9	3702.9	12800.7	12800.7
460	40.4	25	2	0	1	30.64	0	1	893.25	639.12	4427.81	4084.95	39.42	39.42	1974.86	1974.86	3153.02	3153.02
462	39.5	24	1	0	1	24.79	0	1	630.54	641.38	11301.3	6501.33	69.14	69.14	2079.38	2079.38	2190.55	2190.55
463	40.4	25	1	0	1	24.03	0	1	3821.27	644.25	5777.69	3377.69	75.12	75.12	1955.45	1955.45	3950.12	3950.12
465	33.6	31	2	0	6	32.78	0	1	263.99	644.69	12822	10422	327.02	327.02	11424.1	11424.1	11396	11396
466	37.3	31	4	0	1	24.27	0	1	430.26	644.87	5501.89	3101.89	37.88	37.88	1446.72	1446.72	2851.77	2851.77
474	34	29	6	2	1	29.2	0	3	257.94	646.96	8755.52	8412.66	55.65	55.65	7161.15	7161.15	4316.35	4316.35
475	39.4	20	1	2	1	27.31	0	1	227.87	657.54	5673.13	5673.13	159.34	159.34	3117.42	3117.42	5251.69	5251.69
476	38.6	32	1	0	3	49.5	0	1	595.06	660.4	3905.76	3882.54	72.3	72.27	2650.17	2650.17	5271.36	5271.36
477	39.2	29	2	2	1	35.45	0	4	562.2	660.85	9762.2	8390.77	141.11	141.11	3021.96	3021.96	7631.25	7631.25
478	40.4	23	2	2	1	28.35	0	1	253.08	664.53	2136.17	1793.31	71.33	71.33	1528.55	1528.55	4274.1	4274.1
479	39.3	40	1	2	3	27.02	0	1	828.7	668.88	6516.28	4116.28	111.31	111.31	2403.78	2403.78	3780.35	3780.35
480	39.3	37	1	0	2	30.1	0	1	641.38	675.39	2209.42	2123.71	107.53	107.53	1531.1	1531.1	7469.1	7469.1
481	39.1	32	1	0	2	24.63	0	1	474.88	675.43	7848.31	7685.81	473	472.97	2395.05	2395.05	4608.11	4608.11
486	36.5	27	1	0	1	31.68	0	3	901.86	677.95	2976.78	2633.93	71.73	71.73	1842.78	1842.78	5023.74	5023.74
487	39.2	38	1	2	3	31.89	0	3	960.1	678.55	3737.38	3737.38	133.9	133.95	1724.71	1724.71	3638.74	3638.74
488	39.2	33	1	0	2	23.36	0	1	571.97	678.99	4564.95	4479.23	62.9	62.9	1803.83	1758.26	4256.02	4256.02
489	40.1	24	1	1	3	19.14	0	2	442.5	679.65	6414.77	4014.77	327.91	327.91	2719.13	2719.13	17372.2	17372.2
490	39.1	23	6	2	1	35.69	0	3	341.92	684.12	4389.38	4389.38	122.89	122.89	1485.05	1485.05	6818.74	6818.74
492	34.4	20	1	2	1	33.65	0	4	1158.88	690.07	5982.53	5832.53	254.73	254.73	6702.13	6702.13	4359.88	4359.88
493	35.3	38	1	2	3	21.58	0	4	1251.53	690.54	12246.5	12225.1	234.4	234.4	13741.9	13741.9	9799.76	9799.76
494	40.3	33	1	0	2	24.49	0	1	246.4	693.01	9544.38	7144.38	75.26	75.26	4460.03	4460.03	2703.29	2703.29
495	38.4	36	1	2	4	21.48	0	3	1034.6	694.24	8192.94	5792.94	516.31	516.31	5261.7	5261.7	1905.58	1905.58
496	39.5	29	1	1	3	19.4	0	1	437.31	696.17	6058.32	6058.32	411.4	411.42	5201.43	5201.43	6850.59	6850.59
497	39.1	22	1	1	3	21.79	0	1	72.15	697.34	9901.13	7501.13	177.64	177.64	6300.56	6300.56	9115.48	9115.48
498	38	38	2	0	2	38.07	1	1	26.23	698.06	3113.18	2519.18	55.89	55.89	1027	1027	2769.74	2769.74
499	40.2	27	6	0	3	21.83	0	3	432.65	699.31	8558.19	6158.19	49.7	49.7	3976.29	3976.29	4106.1	4106.1
501	40.4	21	1	0	1	32.71	0	3	169.55	706.72	3816.14	2616.14	197.24	197.24	1711.88	1711.88	6942.87	6942.87
502	40	34	1	0	1	31.05	0	3	350.38	708.14	5769.68	3369.68	152.42	152.42	3736.13	3736.13	21293	21293
503	38.5	34	3	0	5	30.47	0	3	1762.85	708.67	11771.2	11771.2	94.97	94.97	9438.52	9438.52	9621.58	9621.58
504	39.3	29	1	0	2	24.71	0	1	349.79	712.4	7444.33	5044.33	75.47	75.47	3738.82	3738.82	9608.62	9608.62
506	39.5	26	1	0	1	20.47	0	3	93.44	715.71	6131.91	5834.91	155.35	155.35	5235.53	5235.53	8481.94	8331.94
508	34	26	1	1	1	21.09	1	4	126.98	720.54	6302.14	5102.14	67.37	67.37	3554.65	3554.65	13945.9	13945.9
509	37.1	36	1	0	3	27.79	0	3	1143.16	727.52	3393.2	3393.2	120.1	120.08	1516.23	1516.23	4468.18	4468.18
510	37.1	24	1	0	3	24.81	0	1	365.49	730.08	9472.51	9279.87	468.94	468.94	6683.76	6683.76	5269.37	5258.66
511	30.2	33	1	2	4	35.54	0	4	625.62	735.4	2805.41	2805.41	94.93	94.93	1406.41	1406.41	4126.33	4126.33
513	38.4	33	1	0	3	22.14	0	1	1586.62	736.43	6362.94	5768.94	83.39	83.39	6649.91	6649.91	6628.93	6628.93
514	39	21	1	0	1	25.45	0	1	41.43	739.53	5557.45	5386.02	142.9	142.9	2974.03	2974.03	8066.64	8066.64
515	33.2	30	1	0	1	38.56	1	4	42.5	739.84	5429.25	5409.25	170.9	170.93	4026.99	4026.99	10225.6	10225.6
516	37.2	37	1	0	2	26.59	0	1	141.24	741.47	4061.5	3718.65	48.15	48.15	2737.05	2737.05	5077.32	5077.32
517	37	29	2	1	5	28.96	0	1	26.8	743.85	3316.52	3316.52	225.6	225.6	1869.99	1869.99	9009.48	9009.48
518	34.1	26	1	0	2	48.09	0	4	1318.11	743.99	8729.13	8729.13	93.78	93.78	7899.21	7899.21	2896.41	2896.41
521	40.6	31	6	0	2	17.1	0	1	1536.29	744.42	2853.02	2853.02	103.07	103.07	1298.66	1298.66	2209.74	2209.74
522	37	27	1	0	2	31.07	0	1	340.67	745.03	4601.49	4258.63	612.13	612.13	3887.12	3887.12	10000.1	10000.1
523	39.4	22	1	2	2	20.38	0	1	254.62	751.43	8215.91	6844.48	207.71	207.71	2946.92	2946.92	10898.5	10898.5
527	39.6	28	1	0	4	38.57	0	2	257.96	754.87	8535.66	8535.66	20.15	20.15	1942.62	1942.62	14224.9	14224.9
528	39.5	24	2	0	2	31.19	0	1	367.61	762.82	4151.71	4151.71	133.12	133.12	3485.01	3485.01	13258.7	13258.7
529	40	29	1	0	2	23.16	0	2	297.93	764.53	5808.4	5465.55	85.04	85.04	4113.64	4113.64	9764.72	9764.72
531	37.2	29	1	0	1	21.97	0	4	3727.93	770.38	4456.27	4113.41	68.41	68.41	1966.68	1966.68	5022.65	5022.65
543	39.1	35	1	1	3	24.91	0	1	1323.77	820.54	5673.42	5673.42	359.55	359.55	2242.5	2242.5	2718.46	2718.46
546	39	34	1	0	1	24.63	0	2	275.71	822.2	5823.62	5823.62	567.7	567.72	5157.39	5157.39	4431.58	4431.58
547	40.1	39	1	1	4	21.76	0	1	690.54	828.7	2897.36	2554.5	74.08	74.08	1653.25	1653.25	4739.32	4739.32
548	39.1	36	1	0	1	23.74	0	3	226.72	834.24	5787.01	5444.15	418.73	418.73	3706.99	3706.99	17073.3	17073.3
549	34	22	1	0	1	19.28	0	2	359.12	837	5372.88	5278.6	291.16	291.16	3003.49	3003.49	5655.36	5655.36
555	32.6	32	6	1	2	24.88	0	1	44.13	846.02	6302.73	5959.88	352.18	352.18	4698.79	4653.22	3249.71	3249.71
561	40	32	4	0	1	25.91	0	4	308.59	856.55	7536.38	7386.38	101.21	101.21	3960.89	3960.89	13559	13559
562	34.1	29	1	0	3		1	4	1688.11	869.86	4843.86	2443.86	726.74	726.74	1656.14	1656.14	3238.95	3238.95
565	40.2	22	4	1	1	24.95	0	2	284.29	876.58	4400.81	4400.81	59.4	59.43	2503.57	2503.57	12204.4	12204.4
566	36.4	36	1	0	1	35.19	0	4	291.74	886.68	7609.35	7566.92	52.35	52.35	1178.27	1178.27	2521.86	2500.44
570	39.1	33	1	0	1	23.41	0	1	438.32	889.76	3537.81	3537.81	235.1	235.1	2551.69	2551.69	6034.85	6034.85
571	39.3	37	1	0	1	26.83	0	1	1047.67	892.47	16787.1	14387.1	116.2	116.2	7150.79	7150.79	8723.5	8723.5
572	36.5	33	1	2	2	46.99	0	4	202.38	893.25	13740.2	11340.2	428.9	428.9	10008.3	10008.3	12731.8	12731.8
574	35.6	27	1	0	0	21.12	0	4	30	898.63	7039.93	7039.93	448.11	448.11	5340.84	5340.84	8775.59	8775.59
576	37.2	38	1	0	5	39.56	1	1	231.99	901.86	8293.53	5893.53	69.74	69.74	4314.53	4314.53	2878.57	2878.57
578	34.1	40	1	2	0	24.04	0	4	464.39	904.76	9718.67	9568.67	70.21	70.21	4548.75	4548.75	6437.3	6437.3
579	39.5	25	1	1	0	32.36	0	3	315.31	908.18	6193.59	6031.09	276.9	276.91	3479	3479	9207.03	9207.03
590	37.3	26	1	0	0	33.45	0	4	198.14	910.17	8022.9	7872.9	844.51	844.51	9799.41	9799.41	23067.8	23067.8
592	41.1	26	1	0	0	42.9	0	3	433.26	915.18	6281.24	5938.39	393.32	393.32	3386.2	3386.2	4487.82	4487.82
594	37.1	27	1	0	1	25.21	1	4	256.03	924.52	5238.21	4895.35	121.92	121.92	2862.75	2862.75	5154.84	5154.84
597	32.5	23	1	0	0	39.59	0	4	981.35	938.27	7836.54	7493.68	58.6	58.6	5590.8	5590.8	6698.77	6698.77
600	39.2	34	1	0	1	36.88	0	1	610.92	939.64	6727.86	6385	122.88	122.88	4455.11	4455.11	5381.64	5381.64
601	40.4	30	1	0	0	21.96	0	2	54.58	955.62	2784.26	2784.26	70.46	70.46	1219.39	1219.39	10379.8	10379.8
603	35.3	30	1	0	3	37.63	1	2	340.08	956.79	7180.08	7180.08	209.51	209.51	4863.31	4863.31	4116.52	4116.52
605	36.4	30	1	0	0	38.22	0	2	183.39	960.1	7073.67	4673.67	190.7	190.7	4898.21	4898.21	7679.96	7679.96
607	32.6	33	1	0	0	38.98	1	4	846.02	960.25	6207.31	5910.31	124.37	124.37	2712.9	2712.9	7807.28	7657.28
610	39.5	29	1	0	1	16.47	0	1	98.12	964.57	6742.01	6742.01	175	174.96	5670.85	5670.85	15218.6	15218.6
611	36.3	27	1	0	0	26.28	1	3	2.92	973.23	4500.66	4157.81	392.52	392.52	2879.88	2879.88	12988.3	12988.3
613	36	21	1	0	0	28.91	0	4	357.5	988.15	7176.96	6306.96	336.71	336.71	3218.66	3168.66	4102.62	4102.62
614	34.2	28	1	0	2	34.98	0	3	743.85	999.51	6275.46	5932.6	192.59	192.59	5075.48	5075.48	2518.74	2518.74
618	34	35	1	0	2	22.48	0	4	389.37	1005.77	6568.73	6225.87	61.78	61.78	5062.95	5062.95	4835.99	4835.99
622	40.5	33	1	0	2	23.8	0	1	503.86	1011.82	3346.11	3003.26	155.52	155.52	1304.2	1304.2	4222.5	4222.5
623	39.4	31	1	0	2	30.17	0	1	1056.56	1014.97	8868.74	8525.89	486.76	486.76	4491.01	4491.01	18440.3	18440.3
625	40.3	27	1	0	0	32.62	0	1	391.39	1017.32	7313.06	6970.2	59.68	59.68	6188.11	6188.11	4584.97	4584.97
627	41.1	32	1	0	0	19.59	0	1	573.91	1031.44	7837.44	5437.44	137.17	137.17	2879.21	2879.21	5647.74	5647.74
629	37	34	1	1	4	53.84	1	1	739.53	1034.6	9127.69	6727.69	56.59	56.59	5016.75	5016.75	12617.1	12617.1
631	39.1	25	1	0	0	43.32	0	1	595.01	1047.67	6074.37	5924.37	122.8	122.8	3696.48	3696.48	6676.87	6676.87
633	37	33	1	0	2	41.63	1	1	694.24	1056.56	9426.96	7026.96	368.59	368.59	4170.98	4170.98	4562.81	4562.81
634	40.6	30	1	0	0	28.91	0	1	132.21	1056.63	6352.66	3952.66	11.82	11.82	1015.33	1015.33	3247.36	3247.36
635	40.4	39	1	0	2	30.13	0	2	869.86	1068.47	7654.67	7311.81	74.48	74.48	3347	3347	16804.9	16804.9
636	39.1	36	1	2	1	23.16	1	1	699.31	1072.63	4870.62	4870.62	698.2	698.2	3932.88	3932.88	3838.68	3838.68
639	39.4	24	1	0	2	33.13	0	1	260.05	1080.42	5824.72	5481.86	336.91	336.91	3759.8	3759.8	7724.49	7724.49
642	38.2	31	1	0	0	27.22	0	3	1373.81	1112.49	8177.4	5777.4	249.13	249.13	2776.62	2776.62	2971.19	2971.19
643	38	25	6	0	0	27.23	0	3	1752.27	1113.81	7162.93	4762.93	183.17	183.17	1735.21	1735.21	4005.52	4005.52
644	39.5	29	1	0	0	41.64	0	4	430.25	1123.48	9279.15	9279.15	145.46	145.46	4339.11	4339.11	3666.84	3666.84
645	39	22	2	0	2	29.06	0	1	23.06	1131.79	4628.02	4529.27	78.1	78.05	3115.97	3115.97	5140.01	5140.01
646	34	40	6	0	3	29.95	0	1	1457.55	1137.62	4034.58	3884.58	150	150	1506.24	1506.24	3595	3595
647	34	26	6	0	2	38.77	0	4	2214.87	1143.16	8242.33	8092.33	1194.32	1194.32	5076.57	5076.57	5891.74	5891.74
648	35.2	38	1	0	2	21.26	0	3	1568.02	1158.88	7225.99	6631.99	172.94	172.94	3022.07	3022.07	7706.56	7706.56
650	39.3	24	6	0	1	35	0	2	2918.25	1281.01	5326.67	5164.17	70.6	70.62	2024.68	2024.68	1726.97	1726.97
652	40.5	28	1	0	3	29.68	0	1	1460.15	1281.67	5050.29	5027.07	51.2	51.2	1652.16	1652.16	4339.1	4339.1
654	40.4	34	1	0	0	22.93	0	1	660.85	1303.95	13323.2	10923.2	77.03	77.03	3821.93	3821.93	13470	13470
655	40.3	23	1	0	0		0	1	523.57	1304.44	4073.9	3731.04	73.73	73.73	1335.5	1335.5	3288.13	3288.13
658	34.1	32	6	0	1	25.85	0	3	137.5	1323.77	4596.66	3225.23	20.5	20.5	741.73	741.73	3732.01	3732.01
659	39	25	1	0	0	27.4	0	1	563.53	1342.12	4948.64	4854.35	187.17	187.17	2873.92	2873.92	5550.03	5550.03
660	39.6	34	1	0	2	19.23	0	3	317.28	1345.65	5949.08	5799.08	77.73	77.73	2105.36	2105.36	16944.1	16944.1
661	39.5	34	1	0	0	36.67	1	3	1497.46	1354.09	3923.56	3773.56	8.25	8.25	1109.06	1109.06	2180.5	2180.5
664	39.2	30	1	0	1	29.56	0	2	226.91	1403.89	7901.61	7901.61	209.72	209.72	2747.5	2747.5	12769.2	12769.2
665	40	27	1	0	1	27.55	0	1	429.21	1411.92	9853.56	7453.56	188.48	188.48	5317.67	5317.67	3840.18	3840.18
666	39.4	30	1	0	2	36.67	0	3	229.21	1413.29	8322.59	8322.59	338.76	338.76	4146.61	4146.61	8923.91	8923.91
668	39.5	36	1	0	3	29.83	0	1	693.01	1414.34	5165.05	5002.55	75.8	75.85	1926.71	1926.71	3176.43	3176.43
670	39	33	1	1	2	28.19	0	3	562.9	1431.83	5986.56	5824.06	100.5	100.48	2278.35	2278.35	1906.2	1906.2
671	37.2	32	1	0	2	19.29	1	1	610.17	1434.67	5511.35	5336.49	68.02	68.02	2050.14	2050.14	7786.37	7786.37
672	38.1	31	1	0	1	22.31	0	1	447.61	1443.53	14550.1	12150.1	611.72	611.72	10472.3	10472.3	7150.1	7150.1
673	39.3	26	2	0	2	25.7	0	1	52.76	1443.84	10951	10608.2	84.21	84.21	1444.52	1444.52	1330.62	1330.62
674	39.2	30	1	0	0	20.77	0	1	323.13	1457.55	7578.47	7428.47	97.04	97.04	4918.35	4918.35	7660.17	7660.17
675	39.3	28	1	0	1	33.13	0	1	404.69	1460.15	14840.1	14497.2	74.16	74.16	12956.2	12956.2	3942.09	3942.09
676	40.3	22	1	0	1	30.04	0	3	148.2	1477.98	8595.84	8497.09	421	421.05	4670.85	4670.85	5622.05	5622.05
677	39	39	2	0	3	30.09	0	1	2049.78	1478.48	11418.6	11324.3	262.92	262.92	12398.6	12398.6	6810.23	6810.23
678	39	26	1	0	1	21.47	1	3	320.84	1487.58	5397.78	5397.78	56.21	56.21	1286.36	1286.36	2359.38	2359.38
679	37.2	32	1	0	3	19.56	0	1	330.79	1497.46	12471.9	12471.9	324.64	324.64	12494.4	12494.4	7549.22	7549.22
680	39.2	26	1	0	4	33.08	0	1	13.55	1500.97	18801.5	18501.5	504.29	504.29	17866.7	17866.7	17843.9	17843.9
681	35	23	1	0	0	41.28	0	1	446.25	1525.24	4363.97	4021.11	142.04	142.04	1534.07	1534.07	3661.68	3661.68
684	36.1	25	6	0	2	35.03	1	1	203.6	1536.29	13068	10668	152.72	152.72	3637.78	3637.78	2685.09	2685.09
685	36.6	30	2	0	2	26.07	0	3	174.42	1545.78	7042.83	4642.83	123.54	123.54	2501.69	2501.69	4412.21	4412.21
690	40	32	1	0	2	23.92	0	1	1477.98	1546.14	11392.7	11392.7	290.4	290.36	6342.69	6342.69	14039.2	14039.2
692	39.1	32	1	0	0	40.37	1	1	531.8	1557.04	11308.9	8908.88	154.82	154.82	8691.29	8691.29	4405.36	4405.36
694	39	30	1	0	2	21.62	0	1	433.33	1567.36	9591.68	7191.68	34.83	34.83	1590.39	1590.39	1958.93	1958.93
695	39.1	26	1	0	1	34.85	0	1	660.4	1568.02	12324.9	9924.93	616.65	616.65	5080.52	5080.52	4238.48	4238.48
697	39.4	30	1	0	1	19.24	0	3	629.79	1586.62	12130.5	9730.46	408.84	408.84	7019.65	7019.65	2635.04	2635.04
698	37.1	37	1	0	1	34.84	0	2	908.18	1595.64	11926.5	9526.54	119.81	119.81	7787.51	7787.51	6201.24	6201.24
699	39.2	24	1	0	0	20.4	0	1	12.22	1601.58	6326.74	6326.74	70.17	70.17	1972.99	1972.99	2191.73	2191.73
700	40.1	24	1	1	0	18.71	0	1	227.83	1617.69	12710.9	10310.9	66.58	66.58	4040.93	4040.93	2447.5	2447.5
701	34	33	6	0	0	34.2	1	1	402.98	1687.66	8483.75	8441.32	395.82	395.82	5760.55	5760.55	13347.1	13325.7
702	37.5	22	2	0	0	32.48	1	1	1735.2	1688.11	8746.21	7374.78	180.81	180.81	4320.56	4320.56	12054	12054
703	37.2	35	1	0	0	26.98	0	1	250.56	1701.29	8891.91	6491.91	51.44	51.44	2684.2	2684.2	11679.7	11679.7
704	30.2	20	6	0	1	22.3	0	1	23.53	1706.01	9668.87	7268.87	217.51	217.51	3193.73	3193.73	8774.18	8774.18
705	39.2	31	3	1	0	55.2	0	1	964.57	1732.97	7137.64	4737.64	473.6	473.6	1499.51	1499.51	9417.34	9417.34
706	39.5	38	3	2	3	27.84	0	1	739.84	1735.2	6383.89	6360.68	521.3	521.28	3265.71	3265.71	20328.8	20328.8
707	39	32	1	2	1	27.46	0	1	248.75	1752.27	9061.25	6661.25	137.74	137.74	2434.15	2434.15	20720.2	20720.2
709	38	28	1	0	1	45.76	0	2	822.2	1762.85	11143	8743.01	75.44	75.44	3927	3927	5391.89	5391.89
710	40.3	31	1	0	0	22.3	0	1	526.9	1796.78	9819.51	7419.51	80.47	80.47	4109.37	4109.37	3719.8	3719.8
711	38.3	26	1	0	1	42.8	0	1	539.03	1812.03	8505.02	8162.16	147.04	147.04	5680.14	5680.14	2811.26	2811.26
716	39	35	3	1	1	20.29	0	1	358.9	1840.74	12445.8	12360.1	96.7	96.7	3534.5	3534.5	2266.96	2266.96
717	40.3	30	4	0	1	27.34	0	1	696.17	1861.18	6935.65	6914.23	78.73	78.73	2409.01	2409.01	4081.15	4081.15
718	36.2	35	1	0	2		1	1	517.2	1867.03	5507.01	5164.15	86.15	86.15	1345.84	1345.84	6847.53	6847.53
720	40.6	38	1	0	3	28.59	0	1	2381.02	1897.74	9633.89	9336.89	88.48	88.48	5567.13	5567.13	3747.1	3597.1
723	37	33	1	0	2	26.15	0	4	1131.79	1919.29	6966.09	6623.23	56.39	56.39	2108.22	2108.22	3124.45	3124.45
724	38.1	31	1	0	1	29.54	0	1	1431.83	1938.66	7449.09	7449.09	374.68	374.68	6041.55	6041.55	907.04	907.04
725	39.3	22	3	0	0		0	3	281.3	1938.67	7006	6663.14	63.29	63.29	3502.18	3502.18	6788.91	6788.91
726	37.9	21	2	2	1	39.54	0	4	6.12	1938.69	6449.99	6449.99	436.78	436.78	2477.24	2477.24	1629.88	1629.88
727	41	34	1	0	3	37.18	1	2	1281.67	1958.56	7181.18	7157.97	94.6	94.63	2426.13	2426.13	5011.36	5011.36
728	34.6	25	2	2	1	37.8	0	3	41.52	1978.85	10851.7	10851.7	202.49	202.49	5898.1	5898.1	6285.77	6285.77
730	38.7	36	4	1	0	39.99	0	1	60.58	1984.48	8063.16	7913.16	103.41	103.41	2784.69	2784.69	4715.49	4715.49
731		31	1	0	2	35.53	0	3	179.1	2014.84	11411.6	11068.8	316.51	316.51	5615.17	5615.17	28734.3	28734.3
733	36.9	23	1	0	1	47.35	0	2	876.58	2022.14	7228.19	6885.33	156.52	156.52	2105.32	2105.32	5400.36	5400.36
734	37.1	29	1	0	1	34.83	0	2	418.33	2049.78	18778.4	18778.4	68.5	68.5	10726.1	10726.1	36.75	36.75
735	36.9	32	3	0	1	27.62	0	1	727.52	2059.72	22418.2	22325.4	386.2	386.2	17304.6	17304.6	8824.56	8824.56
736	39.6	30	1	0	0	20.02	0	1	164.33	2062.3	13771.6	11371.6	295.24	295.24	5112.15	5112.15	3453.74	3453.74
737	38	31	3	2	3	29.26	1	1	428.94	2214.87	9029.23	8686.37	23.83	23.83	2264.11	2264.11	316.94	316.94
738	39.9	28	2	0	1	35.7	0	1	344.37	2216.28	12168.8	9768.77	86.63	86.63	6607.32	6607.32	3529.53	3529.53
739	40	32	1	0	1	25.76	0	1	196.03	2255.74	11877.5	9477.51	138.06	138.06	3947.4	3947.4	6490.42	6490.42
742		33	1	0	1		0	3	2468.1	2270.2	13427.7	13299.1	148.08	148.08	11520.2	11520.2	5484.92	5484.92
743		34	1	0	0		0	3	299.84	2272.32	14412	12012	237.38	237.38	3993.47	3993.47	6613.35	6613.35
749		36	2	0	2	29.12	1	2	2059.72	2468.1	9164.36	9164.36	433.8	433.75	4297.18	4297.18	3075.18	3075.18
750	40.4	25	6	0	2		0	1	3334.88	2482.88	12847.1	10447.1	317.51	317.51	7711.65	7711.65	17101.2	17101.2
752	39	40	1	2	1		0	1	400.79	2918.25	15781.7	13381.7	1014.32	1014.32	6780.78	6780.78	4402.38	4402.38
753	38.6	31	2	0	2	28.78	0	1	348.33	3051.81	11397.1	11054.2	181.59	181.59	6537.05	6537.05	1968.54	1968.54
754	39.6	31	1	2	2	31.49	0	1	51.87	3149.94	7665.98	7665.98	36.31	36.31	529.97	529.97	2455.02	2455.02
755	39.3	39	1	2	0	26.33	1	1	1281.01	3264.55	24870.6	22470.6	256.78	256.78	17779.7	17779.7	6698.54	6698.54
756	34.7	28	1	0	0		0	4	183.19	3334.88	24151.2	23988.8	1160.1	1160.11	7600.02	7600.02	57276.4	57276.4
757	39.3	32	1	0	1		0	4	222.23	3470.04	24649.4	24649.4	550.11	550.11	15084.1	15084.1	5047.66	5047.66
759	39.4	34	1	2	1	30.27	1	1	1414.34	3727.93	21044.8	18644.8	271.71	271.71	7893.54	7893.54	4054.4	4054.4
760	39.4	34	3	0	3	39.87	0	3	459.86	3745.68	13097.3	13003	216.89	216.89	4523.04	4523.04	8098.23	8098.23
761	39.1	42	6	1	5		1	3	675.43	3821.27	15013.3	12613.3	850.36	850.36	5526.08	5526.08	4332.65	4332.65
763	38.6	29	1	0	0	27.98	0	1	197.29	4131.62	17513.2	15113.2	112.1	112.1	7006.16	7006.16	5440.36	5440.36
764	41	34	2	0	2	31.47	0	1	1546.14	4256.93	22019.8	19619.8	222.33	222.33	8525.99	8525.99	11609.7	11609.7
765	39.4	31	3	0	0	24.75	0	1	554.08	4613.01	27444.9	27294.9	619.49	619.49	9356.83	9356.83	3320.56	3320.56
766		30	1	0	2		0	1	678.55	4719.48	15661.6	15318.8	395.77	395.77	2721.46	2721.46	24654.1	24654.1
768				0	0		0	1	1958.56	13007.1	35404.4	33004.4	589.71	589.71	5704.68	5704.68	10054.2	10054.2
